# Supplementary material for: One ligand, two regulators and three binding sites: How KDPG controls primary carbon metabolism in Pseudomonas
Source: PLoS Genet. 2017 Jun 28;13(6):e1006839. doi: 10.1371/journal.pgen.1006839 (PMC5489143; doi:10.1371/journal.pgen.1006839)
Supplement: S1 Table — The rccR gene is conserved in 1502 genomes of different bacterial strains picked up randomly from a collection of 3794 bacterial genomes. The most significant data (p-value <0.05) are in a green box, where sequences overlapping > 70% (Hcov >0.7). (XLSX) [file pgen.1006839.s007.xlsx]

## Sheet: Sheet1
			Forward								Reciprocal
Accession	Taxonomy	Organism	Query	Qlen	Qcov	Hit	Hlen	Hcov	FracId	Expect	(Boolean)
CP003041	Bacteria : Proteobacteria : Gammaproteobacteria : Pseudomonadales : Pseudomonadaceae : Pseudomonas : Pseudomonas fluorescens A506	Pseudomonas fluorescens A506	PFLU6073	288	1	PflA506_5377	288	1	1	0	1
CP004045	Bacteria : Proteobacteria : Gammaproteobacteria : Pseudomonadales : Pseudomonadaceae : Pseudomonas : Pseudomonas poae RE*1-1-14	Pseudomonas poae RE*1-1-14	PFLU6073	288	1	H045_20730	288	1	0.997	0	1
CP007410	Bacteria : Proteobacteria : Gammaproteobacteria : Pseudomonadales : Pseudomonadaceae : Pseudomonas : Pseudomonas brassicacearum	Pseudomonas brassicacearum strain DF41	PFLU6073	288	1	CD58_29525	288	1	0.993	0	1
CP009290	Bacteria : Proteobacteria : Gammaproteobacteria : Pseudomonadales : Pseudomonadaceae : Pseudomonas : Pseudomonas chlororaphis subsp. aurantiaca	Pseudomonas chlororaphis subsp. aurantiaca strain JD37	PFLU6073	288	1	JM49_00555	288	1	0.993	0	1
AP014522	Bacteria : Proteobacteria : Gammaproteobacteria : Pseudomonadales : Pseudomonadaceae : Pseudomonas : Pseudomonas protegens Cab57	Pseudomonas protegens Cab57	PFLU6073	288	1	PPC_6114	288	1	0.993	0	1
CP005960	Bacteria : Proteobacteria : Gammaproteobacteria : Pseudomonadales : Pseudomonadaceae : Pseudomonas : Pseudomonas mandelii JR-1	Pseudomonas mandelii JR-1	PFLU6073	288	1	OU5_3516	288	1	0.99	0	1
CP009048	Bacteria : Proteobacteria : Gammaproteobacteria : Pseudomonadales : Pseudomonadaceae : Pseudomonas : Pseudomonas alkylphenolia	Pseudomonas alkylphenolia strain KL28	PFLU6073	288	1	PSAKL28_52160	288	1	0.965	0	1
CT573326	Bacteria : Proteobacteria : Gammaproteobacteria : Pseudomonadales : Pseudomonadaceae : Pseudomonas : Pseudomonas entomophila L48	Pseudomonas entomophila L48 chromosome	PFLU6073	288	1	PSEEN5499	288	1	0.958	0	1
CP006978	Bacteria : Proteobacteria : Gammaproteobacteria : Pseudomonadales : Pseudomonadaceae : Pseudomonas : Pseudomonas monteilii SB3078	Pseudomonas monteilii SB3078	PFLU6073	288	1	X969_25700	288	1	0.958	0	1
CP010359	Bacteria : Proteobacteria : Gammaproteobacteria : Pseudomonadales : Pseudomonadaceae : Pseudomonas : Pseudomonas plecoglossicida	Pseudomonas plecoglossicida strain NyZ12	PFLU6073	288	1	RK21_04988	288	1	0.958	0	1
CP009365	Bacteria : Proteobacteria : Gammaproteobacteria : Pseudomonadales : Pseudomonadaceae : Pseudomonas : Pseudomonas mosselii SJ10	Pseudomonas mosselii SJ10	PFLU6073	288	1	O165_022900	288	1	0.955	0	1
CP009974	Bacteria : Proteobacteria : Gammaproteobacteria : Pseudomonadales : Pseudomonadaceae : Pseudomonas : Pseudomonas putida S12	Pseudomonas putida S12	PFLU6073	288	1	RPPX_09755	288	1	0.955	0	1
CP003961	Bacteria : Proteobacteria : Gammaproteobacteria : Pseudomonadales : Pseudomonadaceae : Pseudomonas : Pseudomonas sp. VLB120	Pseudomonas sp. VLB120	PFLU6073	288	1	PVLB_25340	288	1	0.955	0	1
CP009455	Bacteria : Proteobacteria : Gammaproteobacteria : Pseudomonadales : Pseudomonadaceae : Pseudomonas : Pseudomonas cremoricolorata	Pseudomonas cremoricolorata strain ND07	PFLU6073	288	1	LK03_05770	288	1	0.951	0	1
CP009747	Bacteria : Proteobacteria : Gammaproteobacteria : Pseudomonadales : Pseudomonadaceae : Pseudomonas : Pseudomonas parafulva	Pseudomonas parafulva strain CRS01-1	PFLU6073	288	1	NJ69_19335	288	1	0.951	0	1
CP007039	Bacteria : Proteobacteria : Gammaproteobacteria : Pseudomonadales : Pseudomonadaceae : Pseudomonas : Pseudomonas cichorii JBC1	Pseudomonas cichorii JBC1	PFLU6073	288	1	PCH70_51220	288	1	0.944	0	1
CP000058	Bacteria : Proteobacteria : Gammaproteobacteria : Pseudomonadales : Pseudomonadaceae : Pseudomonas : Pseudomonas savastanoi pv. phaseolicola 1448A	Pseudomonas savastanoi pv. phaseolicola 1448A	PFLU6073	288	1	PSPPH_5145	288	1	0.941	0	1
CP000075	Bacteria : Proteobacteria : Gammaproteobacteria : Pseudomonadales : Pseudomonadaceae : Pseudomonas : Pseudomonas syringae : Pseudomonas syringae pv. syringae B728a	Pseudomonas syringae pv. syringae B728a	PFLU6073	288	1	Psyr_5064	288	1	0.938	0	1
HG916826	Bacteria : Proteobacteria : Gammaproteobacteria : Pseudomonadales : Pseudomonadaceae : Pseudomonas : Pseudomonas oleovorans/pseudoalcaligenes group : Pseudomonas pseudoalcaligenes CECT 5344	Pseudomonas pseudoalcaligenes CECT 5344	PFLU6073	288	1	BN5_4316	288	1	0.927	0	1
CP002620	Bacteria : Proteobacteria : Gammaproteobacteria : Pseudomonadales : Pseudomonadaceae : Pseudomonas : Pseudomonas mendocina NK-01	Pseudomonas mendocina NK-01	PFLU6073	288	1	MDS_4829	288	1	0.924	0	1
CP002727	Bacteria : Proteobacteria : Gammaproteobacteria : Pseudomonadales : Pseudomonadaceae : Pseudomonas : Pseudomonas fulva 12-X	Pseudomonas fulva 12-X	PFLU6073	288	1	Psefu_4461	288	1	0.906	0	1
CP003071	Bacteria : Proteobacteria : Gammaproteobacteria : Pseudomonadales : Pseudomonadaceae : Pseudomonas : Pseudomonas stutzeri RCH2	Pseudomonas stutzeri RCH2	PFLU6073	288	1	Psest_4088	288	1	0.896	0	1
CP010415	Bacteria : Proteobacteria : Gammaproteobacteria : Pseudomonadales : Pseudomonadaceae : Azotobacter : Azotobacter chroococcum NCIMB 8003	Azotobacter chroococcum NCIMB 8003	PFLU6073	288	1	Achr_2000	288	1	0.865	0	1
CP001157	Bacteria : Proteobacteria : Gammaproteobacteria : Pseudomonadales : Pseudomonadaceae : Azotobacter : Azotobacter vinelandii DJ	Azotobacter vinelandii DJ	PFLU6073	288	1	Avin_02030	288	1	0.865	0	1
CP001013	Bacteria : Proteobacteria : Betaproteobacteria : Burkholderiales : Leptothrix : Leptothrix cholodnii SP-6	Leptothrix cholodnii SP-6	PFLU6073	288	0.969	Lcho_3388	284	1	0.419	9e-69	1
CP001013	Bacteria : Proteobacteria : Betaproteobacteria : Burkholderiales : Leptothrix : Leptothrix cholodnii SP-6	Leptothrix cholodnii SP-6	PFLU6073	288	0.969	Lcho_3388	284	1	0.419	9e-69	1
CP002449	Bacteria : Proteobacteria : Betaproteobacteria : Burkholderiales : Comamonadaceae : Alicycliphilus : Alicycliphilus denitrificans BC	Alicycliphilus denitrificans BC	PFLU6073	288	0.962	Alide_0815	281	1	0.419	3e-66	1
CP002449	Bacteria : Proteobacteria : Betaproteobacteria : Burkholderiales : Comamonadaceae : Alicycliphilus : Alicycliphilus denitrificans BC	Alicycliphilus denitrificans BC	PFLU6073	288	0.962	Alide_0815	281	1	0.419	3e-66	1
CP000529	Bacteria : Proteobacteria : Betaproteobacteria : Burkholderiales : Comamonadaceae : Polaromonas : Polaromonas naphthalenivorans CJ2	Polaromonas naphthalenivorans CJ2	PFLU6073	288	0.962	Pnap_0652	281	1	0.415	3e-68	1
CP000529	Bacteria : Proteobacteria : Betaproteobacteria : Burkholderiales : Comamonadaceae : Polaromonas : Polaromonas naphthalenivorans CJ2	Polaromonas naphthalenivorans CJ2	PFLU6073	288	0.962	Pnap_0652	281	1	0.415	3e-68	1
CP006704	Bacteria : Proteobacteria : Betaproteobacteria : Burkholderiales : Comamonadaceae : Comamonas : Comamonas testosteroni TK102	Comamonas testosteroni TK102	PFLU6073	288	0.962	O987_03695	281	1	0.415	1e-64	1
CP006704	Bacteria : Proteobacteria : Betaproteobacteria : Burkholderiales : Comamonadaceae : Comamonas : Comamonas testosteroni TK102	Comamonas testosteroni TK102	PFLU6073	288	0.962	O987_03695	281	1	0.415	1e-64	1
CP003872	Bacteria : Proteobacteria : Betaproteobacteria : Burkholderiales : Comamonadaceae : Acidovorax : Acidovorax sp. KKS102	Acidovorax sp. KKS102	PFLU6073	288	0.962	C380_03995	281	1	0.412	1e-66	1
CP003872	Bacteria : Proteobacteria : Betaproteobacteria : Burkholderiales : Comamonadaceae : Acidovorax : Acidovorax sp. KKS102	Acidovorax sp. KKS102	PFLU6073	288	0.962	C380_03995	281	1	0.412	1e-66	1
CP001392	Bacteria : Proteobacteria : Betaproteobacteria : Burkholderiales : Comamonadaceae : Acidovorax : Acidovorax ebreus TPSY	Acidovorax ebreus TPSY	PFLU6073	288	0.962	Dtpsy_0672	281	1	0.412	3e-65	1
CP001392	Bacteria : Proteobacteria : Betaproteobacteria : Burkholderiales : Comamonadaceae : Acidovorax : Acidovorax ebreus TPSY	Acidovorax ebreus TPSY	PFLU6073	288	0.962	Dtpsy_0672	281	1	0.412	3e-65	1
CP000245	Bacteria : Proteobacteria : Betaproteobacteria : Burkholderiales : Comamonadaceae : Ramlibacter : Ramlibacter tataouinensis TTB310	Ramlibacter tataouinensis TTB310	PFLU6073	288	0.962	Rta_35190	282	1	0.408	4e-60	1
CP000245	Bacteria : Proteobacteria : Betaproteobacteria : Burkholderiales : Comamonadaceae : Ramlibacter : Ramlibacter tataouinensis TTB310	Ramlibacter tataouinensis TTB310	PFLU6073	288	0.962	Rta_35190	282	1	0.408	4e-60	1
CP000316	Bacteria : Proteobacteria : Betaproteobacteria : Burkholderiales : Comamonadaceae : Polaromonas : Polaromonas sp. JS666	Polaromonas sp. JS666	PFLU6073	288	0.962	Bpro_0750	281	1	0.404	3e-67	1
CP000316	Bacteria : Proteobacteria : Betaproteobacteria : Burkholderiales : Comamonadaceae : Polaromonas : Polaromonas sp. JS666	Polaromonas sp. JS666	PFLU6073	288	0.962	Bpro_0750	281	1	0.404	3e-67	1
CP002521	Bacteria : Proteobacteria : Betaproteobacteria : Burkholderiales : Comamonadaceae : Acidovorax : Acidovorax avenae subsp. avenae ATCC 19860	Acidovorax avenae subsp. avenae ATCC 19860	PFLU6073	288	0.962	Acav_0898	281	1	0.397	1e-61	1
CP002521	Bacteria : Proteobacteria : Betaproteobacteria : Burkholderiales : Comamonadaceae : Acidovorax : Acidovorax avenae subsp. avenae ATCC 19860	Acidovorax avenae subsp. avenae ATCC 19860	PFLU6073	288	0.962	Acav_0898	281	1	0.397	1e-61	1
CP000512	Bacteria : Proteobacteria : Betaproteobacteria : Burkholderiales : Comamonadaceae : Acidovorax : Acidovorax citrulli AAC00-1	Acidovorax citrulli AAC00-1	PFLU6073	288	0.962	Aave_0941	281	1	0.397	3e-61	1
CP000512	Bacteria : Proteobacteria : Betaproteobacteria : Burkholderiales : Comamonadaceae : Acidovorax : Acidovorax citrulli AAC00-1	Acidovorax citrulli AAC00-1	PFLU6073	288	0.962	Aave_0941	281	1	0.397	3e-61	1
CP002175	Bacteria : Firmicutes : Clostridia : Halanaerobiales : Halanaerobiaceae : Halanaerobium : Halanaerobium praevalens DSM 2228	Halanaerobium praevalens DSM 2228	PFLU6073	288	0.965	Hprae_1315	284	0.996	0.306	5e-38	1
CP002175	Bacteria : Firmicutes : Clostridia : Halanaerobiales : Halanaerobiaceae : Halanaerobium : Halanaerobium praevalens DSM 2228	Halanaerobium praevalens DSM 2228	PFLU6073	288	0.965	Hprae_1315	284	0.996	0.306	5e-38	1
CP007511	Bacteria : Proteobacteria : Gammaproteobacteria : Pseudomonadales : Pseudomonadaceae : Pseudomonas : Pseudomonas balearica DSM 6083	Pseudomonas balearica DSM 6083	PFLU6073	288	0.986	CL52_19800	287	0.99	0.88	0	1
AE016825	Bacteria : Proteobacteria : Betaproteobacteria : Neisseriales : Chromobacteriaceae : Chromobacterium : Chromobacterium violaceum ATCC 12472	Chromobacterium violaceum ATCC 12472	PFLU6073	288	0.969	CV_0148	282	0.989	0.441	7e-83	1
AE016825	Bacteria : Proteobacteria : Betaproteobacteria : Neisseriales : Chromobacteriaceae : Chromobacterium : Chromobacterium violaceum ATCC 12472	Chromobacterium violaceum ATCC 12472	PFLU6073	288	0.969	CV_0148	282	0.989	0.441	7e-83	1
AM295250	Bacteria : Firmicutes : Bacilli : Bacillales : Staphylococcaceae : Staphylococcus : Staphylococcus carnosus subsp. carnosus TM300	Staphylococcus carnosus subsp. carnosus TM300	PFLU6073	288	0.653	SCA_1810	190	0.989	0.277	4e-19	1
CP000613	Bacteria : Proteobacteria : Alphaproteobacteria : Rhodospirillales : Rhodospirillaceae : Rhodospirillum : Rhodospirillum centenum SW	Rhodospirillum centenum SW	PFLU6073	288	0.955	RC1_1746	280	0.982	0.458	2e-82	1
CP000613	Bacteria : Proteobacteria : Alphaproteobacteria : Rhodospirillales : Rhodospirillaceae : Rhodospirillum : Rhodospirillum centenum SW	Rhodospirillum centenum SW	PFLU6073	288	0.955	RC1_1746	280	0.982	0.458	2e-82	1
CP011301	Bacteria : Proteobacteria : Betaproteobacteria : Burkholderiales : Burkholderiaceae : Burkholderia : Burkholderia cepacia complex : Burkholderia cepacia	Burkholderia cepacia strain LO6	PFLU6073	288	0.958	XM57_17655	281	0.982	0.424	1e-76	1
CP011301	Bacteria : Proteobacteria : Betaproteobacteria : Burkholderiales : Burkholderiaceae : Burkholderia : Burkholderia cepacia complex : Burkholderia cepacia	Burkholderia cepacia strain LO6	PFLU6073	288	0.958	XM57_17655	281	0.982	0.424	1e-76	1
CP002131	Bacteria : Firmicutes : Clostridia : Thermoanaerobacterales : Thermoanaerobacterales Family III : Incertae Sedis : Thermosediminibacter : Thermosediminibacter oceani DSM 16646	Thermosediminibacter oceani DSM 16646	PFLU6073	288	0.951	Toce_0337	280	0.982	0.35	1e-49	1
CP002131	Bacteria : Firmicutes : Clostridia : Thermoanaerobacterales : Thermoanaerobacterales Family III : Incertae Sedis : Thermosediminibacter : Thermosediminibacter oceani DSM 16646	Thermosediminibacter oceani DSM 16646	PFLU6073	288	0.951	Toce_0337	280	0.982	0.35	1e-49	1
HG322950	Bacteria : Proteobacteria : Gammaproteobacteria : Pseudomonadales : Pseudomonadaceae : Pseudomonas : Pseudomonas knackmussii B13	Pseudomonas knackmussii B13	PFLU6073	288	1	PKB_0166	294	0.98	0.875	0	1
CP009533	Bacteria : Proteobacteria : Gammaproteobacteria : Pseudomonadales : Pseudomonadaceae : Pseudomonas : Pseudomonas rhizosphaerae	Pseudomonas rhizosphaerae strain DSM 16299	PFLU6073	288	0.99	LT40_16530	291	0.979	0.933	0	1
CP010431	Bacteria : Proteobacteria : Betaproteobacteria : Burkholderiales : Burkholderiaceae : Pandoraea : Pandoraea sputorum	Pandoraea sputorum strain DSM 21091	PFLU6073	288	0.955	NA29_08870	281	0.979	0.455	1e-80	1
CP010431	Bacteria : Proteobacteria : Betaproteobacteria : Burkholderiales : Burkholderiaceae : Pandoraea : Pandoraea sputorum	Pandoraea sputorum strain DSM 21091	PFLU6073	288	0.955	NA29_08870	281	0.979	0.455	1e-80	1
CP011253	Bacteria : Proteobacteria : Betaproteobacteria : Burkholderiales : Burkholderiaceae : Pandoraea : Pandoraea oxalativorans	Pandoraea oxalativorans strain DSM 23570	PFLU6073	288	0.955	MB84_09015	281	0.979	0.451	1e-80	1
CP011253	Bacteria : Proteobacteria : Betaproteobacteria : Burkholderiales : Burkholderiaceae : Pandoraea : Pandoraea oxalativorans	Pandoraea oxalativorans strain DSM 23570	PFLU6073	288	0.955	MB84_09015	281	0.979	0.451	1e-80	1
CP010518	Bacteria : Proteobacteria : Betaproteobacteria : Burkholderiales : Burkholderiaceae : Pandoraea : Pandoraea apista	Pandoraea apista strain TF81F4	PFLU6073	288	0.955	SG18_13125	281	0.979	0.447	3e-79	1
CP010518	Bacteria : Proteobacteria : Betaproteobacteria : Burkholderiales : Burkholderiaceae : Pandoraea : Pandoraea apista	Pandoraea apista strain TF81F4	PFLU6073	288	0.955	SG18_13125	281	0.979	0.447	3e-79	1
CP010310	Bacteria : Proteobacteria : Betaproteobacteria : Burkholderiales : Burkholderiaceae : Pandoraea : Pandoraea pulmonicola	Pandoraea pulmonicola strain DSM 16583	PFLU6073	288	0.955	RO07_12810	281	0.979	0.444	1e-79	1
CP010310	Bacteria : Proteobacteria : Betaproteobacteria : Burkholderiales : Burkholderiaceae : Pandoraea : Pandoraea pulmonicola	Pandoraea pulmonicola strain DSM 16583	PFLU6073	288	0.955	RO07_12810	281	0.979	0.444	1e-79	1
CP000614	Bacteria : Proteobacteria : Betaproteobacteria : Burkholderiales : Burkholderiaceae : Burkholderia : Burkholderia cepacia complex : Burkholderia vietnamiensis G4	Burkholderia vietnamiensis G4 chromosome 1	PFLU6073	288	0.958	Bcep1808_0627	282	0.979	0.424	2e-78	1
CP000614	Bacteria : Proteobacteria : Betaproteobacteria : Burkholderiales : Burkholderiaceae : Burkholderia : Burkholderia cepacia complex : Burkholderia vietnamiensis G4	Burkholderia vietnamiensis G4 chromosome 1	PFLU6073	288	0.958	Bcep1808_0627	282	0.979	0.424	2e-78	1
CP000378	Bacteria : Proteobacteria : Betaproteobacteria : Burkholderiales : Burkholderiaceae : Burkholderia : Burkholderia cepacia complex : Burkholderia cenocepacia AU 1054	Burkholderia cenocepacia AU 1054 chromosome 1	PFLU6073	288	0.958	Bcen_0176	282	0.979	0.42	4e-78	1
CP000378	Bacteria : Proteobacteria : Betaproteobacteria : Burkholderiales : Burkholderiaceae : Burkholderia : Burkholderia cepacia complex : Burkholderia cenocepacia AU 1054	Burkholderia cenocepacia AU 1054 chromosome 1	PFLU6073	288	0.958	Bcen_0176	282	0.979	0.42	4e-78	1
CP002032	Bacteria : Firmicutes : Clostridia : Thermoanaerobacterales : Thermoanaerobacteraceae : Thermoanaerobacter : Thermoanaerobacter mathranii subsp. mathranii str. A3	Thermoanaerobacter mathranii subsp. mathranii str. A3	PFLU6073	288	0.958	Tmath_0266	282	0.979	0.366	6e-48	1
CP002032	Bacteria : Firmicutes : Clostridia : Thermoanaerobacterales : Thermoanaerobacteraceae : Thermoanaerobacter : Thermoanaerobacter mathranii subsp. mathranii str. A3	Thermoanaerobacter mathranii subsp. mathranii str. A3	PFLU6073	288	0.958	Tmath_0266	282	0.979	0.366	6e-48	1
CP004143	Bacteria : Proteobacteria : Gammaproteobacteria : Pseudomonadales : Pseudomonadaceae : Pseudomonas : Pseudomonas denitrificans ATCC 13867	Pseudomonas denitrificans ATCC 13867	PFLU6073	288	0.889	H681_24690	262	0.977	0.871	5e-166	1
CP002351	Bacteria : Thermotogae : Thermotogales : Thermotogaceae : Pseudothermotoga : Pseudothermotoga thermarum DSM 5069	Pseudothermotoga thermarum DSM 5069	PFLU6073	288	0.962	Theth_0069	286	0.976	0.347	2e-37	1
CP003235	Bacteria : Firmicutes : Bacilli : Bacillales : Paenibacillaceae : Paenibacillus : Paenibacillus mucilaginosus 3016	Paenibacillus mucilaginosus 3016	PFLU6073	288	0.958	PM3016_1419	286	0.976	0.326	7e-31	1
BA000043	Bacteria : Firmicutes : Bacilli : Bacillales : Bacillaceae : Geobacillus : Geobacillus kaustophilus HTA426	Geobacillus kaustophilus HTA426	PFLU6073	288	0.892	GK3213	251	0.976	0.257	4e-11	1
HF680312	Bacteria : Proteobacteria : Gammaproteobacteria : Oceanospirillales : Thalassolituus : Thalassolituus oleivorans MIL-1	Thalassolituus oleivorans MIL-1	PFLU6073	288	0.958	TOL_3566	283	0.975	0.547	8e-109	1
CP000542	Bacteria : Proteobacteria : Betaproteobacteria : Burkholderiales : Comamonadaceae : Verminephrobacter : Verminephrobacter eiseniae EF01-2	Verminephrobacter eiseniae EF01-2	PFLU6073	288	0.965	Veis_2083	285	0.975	0.414	2e-72	1
CP000542	Bacteria : Proteobacteria : Betaproteobacteria : Burkholderiales : Comamonadaceae : Verminephrobacter : Verminephrobacter eiseniae EF01-2	Verminephrobacter eiseniae EF01-2	PFLU6073	288	0.965	Veis_2083	285	0.975	0.414	2e-72	1
FN869568	Bacteria : Proteobacteria : Gammaproteobacteria : Oceanospirillales : Halomonadaceae : Halomonas : Halomonas elongata DSM 2581	Halomonas elongata DSM 2581	PFLU6073	288	0.965	HELO_4427	286	0.972	0.579	7e-117	1
AP012224	Bacteria : Proteobacteria : Betaproteobacteria : Neisseriales : Chromobacteriaceae : Pseudogulbenkiania : Pseudogulbenkiania sp. NH8B	Pseudogulbenkiania sp. NH8B	PFLU6073	288	0.955	NH8B_0118	283	0.972	0.433	1e-77	1
AP012224	Bacteria : Proteobacteria : Betaproteobacteria : Neisseriales : Chromobacteriaceae : Pseudogulbenkiania : Pseudogulbenkiania sp. NH8B	Pseudogulbenkiania sp. NH8B	PFLU6073	288	0.955	NH8B_0118	283	0.972	0.433	1e-77	1
CU207211	Bacteria : Proteobacteria : Betaproteobacteria : Burkholderiales : Oxalobacteraceae : Herminiimonas : Herminiimonas arsenicoxydans	Herminiimonas arsenicoxydans chromosome	PFLU6073	288	0.958	HEAR1083	283	0.972	0.424	5e-69	1
CU207211	Bacteria : Proteobacteria : Betaproteobacteria : Burkholderiales : Oxalobacteraceae : Herminiimonas : Herminiimonas arsenicoxydans	Herminiimonas arsenicoxydans chromosome	PFLU6073	288	0.958	HEAR1083	283	0.972	0.424	5e-69	1
CP001146	Bacteria : Dictyoglomi : Dictyoglomales : Dictyoglomaceae : Dictyoglomus : Dictyoglomus thermophilum H-6-12	Dictyoglomus thermophilum H-6-12	PFLU6073	288	0.944	DICTH_1666	281	0.972	0.349	7e-52	1
CP001251	Bacteria : Dictyoglomi : Dictyoglomales : Dictyoglomaceae : Dictyoglomus : Dictyoglomus turgidum DSM 6724	Dictyoglomus turgidum DSM 6724	PFLU6073	288	0.944	Dtur_1776	281	0.972	0.346	1e-51	1
CP002496	Bacteria : Proteobacteria : Gammaproteobacteria : Pseudomonadales : Pseudomonadaceae : Pseudomonas : Pseudomonas aeruginosa M18	Pseudomonas aeruginosa M18	PFLU6073	288	0.986	PAM18_5559	293	0.969	0.88	0	1
CP002901	Bacteria : Firmicutes : Clostridia : Clostridiales : Clostridiales Family XVII : Incertae Sedis : Sulfobacillus : Sulfobacillus acidophilus TPY	Sulfobacillus acidophilus TPY	PFLU6073	288	0.958	TPY_1383	290	0.969	0.312	8e-27	1
CP002901	Bacteria : Firmicutes : Clostridia : Clostridiales : Clostridiales Family XVII : Incertae Sedis : Sulfobacillus : Sulfobacillus acidophilus TPY	Sulfobacillus acidophilus TPY	PFLU6073	288	0.958	TPY_1383	290	0.969	0.312	8e-27	1
AL009126	Bacteria : Firmicutes : Bacilli : Bacillales : Bacillaceae : Bacillus : Bacillus subtilis subsp. subtilis str. 168	Bacillus subtilis subsp. subtilis str. 168	PFLU6073	288	0.944	BSU01690	283	0.968	0.301	3e-36	1
CP002868	Bacteria : Spirochaetes : Spirochaetales : Spirochaetaceae : Treponema : Treponema caldarium DSM 7334	Treponema caldaria DSM 7334	PFLU6073	288	0.944	Spica_2849	281	0.968	0.283	2e-32	1
CP002745	Bacteria : Proteobacteria : Betaproteobacteria : Burkholderiales : Oxalobacteraceae : Collimonas : Collimonas fungivorans Ter331	Collimonas fungivorans Ter331	PFLU6073	288	0.958	CFU_1451	286	0.965	0.449	1e-77	1
CP002745	Bacteria : Proteobacteria : Betaproteobacteria : Burkholderiales : Oxalobacteraceae : Collimonas : Collimonas fungivorans Ter331	Collimonas fungivorans Ter331	PFLU6073	288	0.958	CFU_1451	286	0.965	0.449	1e-77	1
CP000269	Bacteria : Proteobacteria : Betaproteobacteria : Burkholderiales : Oxalobacteraceae : Janthinobacterium : Janthinobacterium sp. Marseille	Janthinobacterium sp. Marseille	PFLU6073	288	0.958	mma_2314	286	0.965	0.442	2e-73	1
CP000269	Bacteria : Proteobacteria : Betaproteobacteria : Burkholderiales : Oxalobacteraceae : Janthinobacterium : Janthinobacterium sp. Marseille	Janthinobacterium sp. Marseille	PFLU6073	288	0.958	mma_2314	286	0.965	0.442	2e-73	1
CP009962	Bacteria : Proteobacteria : Betaproteobacteria : Burkholderiales : Oxalobacteraceae : Collimonas : Collimonas arenae	Collimonas arenae strain Cal35	PFLU6073	288	0.958	LT85_3316	286	0.965	0.438	1e-75	1
CP009962	Bacteria : Proteobacteria : Betaproteobacteria : Burkholderiales : Oxalobacteraceae : Collimonas : Collimonas arenae	Collimonas arenae strain Cal35	PFLU6073	288	0.958	LT85_3316	286	0.965	0.438	1e-75	1
HG322949	Bacteria : Proteobacteria : Betaproteobacteria : Burkholderiales : Oxalobacteraceae : Janthinobacterium : Janthinobacterium agaricidamnosum NBRC 102515 = DSM 9628	Janthinobacterium agaricidamnosum NBRC 102515 = DSM 9628	PFLU6073	288	0.951	GJA_1283	284	0.965	0.431	4e-73	1
HG322949	Bacteria : Proteobacteria : Betaproteobacteria : Burkholderiales : Oxalobacteraceae : Janthinobacterium : Janthinobacterium agaricidamnosum NBRC 102515 = DSM 9628	Janthinobacterium agaricidamnosum NBRC 102515 = DSM 9628	PFLU6073	288	0.951	GJA_1283	284	0.965	0.431	4e-73	1
CP003923	Bacteria : Firmicutes : Bacilli : Bacillales : Bacillaceae : Bacillus : Bacillus lehensis G1	Bacillus lehensis G1	PFLU6073	288	0.941	BleG1_0754	283	0.965	0.325	1e-37	1
CP010778	Bacteria : Firmicutes : Bacilli : Bacillales : Bacillaceae : Bacillus : Bacillus atrophaeus	Bacillus atrophaeus strain NRS 1221A	PFLU6073	288	0.941	TD68_18495	283	0.965	0.31	1e-39	1
CP001043	Bacteria : Proteobacteria : Betaproteobacteria : Burkholderiales : Burkholderiaceae : Paraburkholderia : Paraburkholderia phymatum STM815	Burkholderia phymatum STM815 chromosome 1	PFLU6073	288	0.931	Bphy_2581	278	0.964	0.403	3e-70	1
CP001043	Bacteria : Proteobacteria : Betaproteobacteria : Burkholderiales : Burkholderiaceae : Paraburkholderia : Paraburkholderia phymatum STM815	Burkholderia phymatum STM815 chromosome 1	PFLU6073	288	0.931	Bphy_2581	278	0.964	0.403	3e-70	1
AP012320	Bacteria : Proteobacteria : Betaproteobacteria : Burkholderiales : Rubrivivax : Rubrivivax gelatinosus IL144	Rubrivivax gelatinosus IL144	PFLU6073	288	0.962	RGE_08360	298	0.963	0.412	2e-63	1
AP012320	Bacteria : Proteobacteria : Betaproteobacteria : Burkholderiales : Rubrivivax : Rubrivivax gelatinosus IL144	Rubrivivax gelatinosus IL144	PFLU6073	288	0.962	RGE_08360	298	0.963	0.412	2e-63	1
CP000267	Bacteria : Proteobacteria : Betaproteobacteria : Burkholderiales : Comamonadaceae : Rhodoferax : Rhodoferax ferrireducens T118	Rhodoferax ferrireducens T118	PFLU6073	288	0.924	Rfer_1124	282	0.961	0.417	3e-63	1
CP000267	Bacteria : Proteobacteria : Betaproteobacteria : Burkholderiales : Comamonadaceae : Rhodoferax : Rhodoferax ferrireducens T118	Rhodoferax ferrireducens T118	PFLU6073	288	0.924	Rfer_1124	282	0.961	0.417	3e-63	1
AM260480	Bacteria : Proteobacteria : Betaproteobacteria : Burkholderiales : Burkholderiaceae : Cupriavidus : Ralstonia eutropha H16	Ralstonia eutropha H16 chromosome 2	PFLU6073	288	0.92	H16_B1066	277	0.96	0.34	2e-40	1
AM260480	Bacteria : Proteobacteria : Betaproteobacteria : Burkholderiales : Burkholderiaceae : Cupriavidus : Ralstonia eutropha H16	Ralstonia eutropha H16 chromosome 2	PFLU6073	288	0.92	H16_B1066	277	0.96	0.34	2e-40	1
CP003857	Bacteria : Firmicutes : Bacilli : Lactobacillales : Streptococcaceae : Streptococcus : Streptococcus anginosus group : Streptococcus intermedius B196	Streptococcus intermedius B196	PFLU6073	288	0.941	SIR_0099	274	0.96	0.262	7e-21	1
CP003857	Bacteria : Firmicutes : Bacilli : Lactobacillales : Streptococcaceae : Streptococcus : Streptococcus anginosus group : Streptococcus intermedius B196	Streptococcus intermedius B196	PFLU6073	288	0.941	SIR_0099	274	0.96	0.262	7e-21	1
AP013072	Bacteria : Firmicutes : Bacilli : Lactobacillales : Streptococcaceae : Streptococcus : Streptococcus anginosus group : Streptococcus anginosus subsp. whileyi MAS624	Streptococcus anginosus subsp. whileyi MAS624	PFLU6073	288	0.941	ANG_0034	274	0.96	0.262	1e-20	1
AP013072	Bacteria : Firmicutes : Bacilli : Lactobacillales : Streptococcaceae : Streptococcus : Streptococcus anginosus group : Streptococcus anginosus subsp. whileyi MAS624	Streptococcus anginosus subsp. whileyi MAS624	PFLU6073	288	0.941	ANG_0034	274	0.96	0.262	1e-20	1
AP008934	Bacteria : Firmicutes : Bacilli : Bacillales : Staphylococcaceae : Staphylococcus : Staphylococcus saprophyticus subsp. saprophyticus ATCC 15305	Staphylococcus saprophyticus subsp. saprophyticus ATCC 15305	PFLU6073	288	0.958	SSP0593	291	0.959	0.243	9e-22	1
CP004014	Bacteria : Firmicutes : Bacilli : Bacillales : Staphylococcaceae : Staphylococcus : Staphylococcus pasteuri SP1	Staphylococcus pasteuri SP1	PFLU6073	288	0.958	STP1_0799	290	0.959	0.236	6e-21	1
CP003668	Bacteria : Firmicutes : Bacilli : Bacillales : Staphylococcaceae : Staphylococcus : Staphylococcus warneri SG1	Staphylococcus warneri SG1	PFLU6073	288	0.958	A284_02950	290	0.959	0.236	7e-21	1
CP002039	Bacteria : Proteobacteria : Betaproteobacteria : Burkholderiales : Oxalobacteraceae : Herbaspirillum : Herbaspirillum seropedicae SmR1	Herbaspirillum seropedicae SmR1	PFLU6073	288	0.951	Hsero_1097	286	0.958	0.442	9e-76	1
CP002039	Bacteria : Proteobacteria : Betaproteobacteria : Burkholderiales : Oxalobacteraceae : Herbaspirillum : Herbaspirillum seropedicae SmR1	Herbaspirillum seropedicae SmR1	PFLU6073	288	0.951	Hsero_1097	286	0.958	0.442	9e-76	1
CP001053	Bacteria : Proteobacteria : Betaproteobacteria : Burkholderiales : Burkholderiaceae : Paraburkholderia : Paraburkholderia phytofirmans PsJN	Burkholderia phytofirmans PsJN chromosome 2	PFLU6073	288	0.951	Bphyt_7211	287	0.958	0.383	1e-57	1
CP001053	Bacteria : Proteobacteria : Betaproteobacteria : Burkholderiales : Burkholderiaceae : Paraburkholderia : Paraburkholderia phytofirmans PsJN	Burkholderia phytofirmans PsJN chromosome 2	PFLU6073	288	0.951	Bphyt_7211	287	0.958	0.383	1e-57	1
FO203527	Bacteria : Proteobacteria : Gammaproteobacteria : Vibrionales : Vibrionaceae : Vibrio : Vibrio nigripulchritudo	Vibrio nigripulchritudo str. SFn1 chromosome	PFLU6073	288	0.958	VIBNI_B1784	290	0.955	0.388	2e-62	1
CP009553	Bacteria : Proteobacteria : Betaproteobacteria : Burkholderiales : Burkholderiaceae : Pandoraea : Pandoraea pnomenusa	Pandoraea pnomenusa strain DSM 16536	PFLU6073	288	0.955	LV28_18515	289	0.952	0.44	2e-78	1
CP009553	Bacteria : Proteobacteria : Betaproteobacteria : Burkholderiales : Burkholderiaceae : Pandoraea : Pandoraea pnomenusa	Pandoraea pnomenusa strain DSM 16536	PFLU6073	288	0.955	LV28_18515	289	0.952	0.44	2e-78	1
CP005926	Bacteria : Firmicutes : Bacilli : Lactobacillales : Lactobacillaceae : Lactobacillus : Lactobacillus acidophilus La-14	Lactobacillus acidophilus La-14	PFLU6073	288	0.941	LA14_1703	284	0.951	0.306	2e-26	1
CP004078	Bacteria : Firmicutes : Bacilli : Bacillales : Paenibacillaceae : Paenibacillus : Paenibacillus sabinae T27	Paenibacillus sabinae T27	PFLU6073	288	0.913	PSAB_07660	280	0.95	0.342	8e-48	1
CP009288	Bacteria : Firmicutes : Bacilli : Bacillales : Paenibacillaceae : Paenibacillus : Paenibacillus durus	Paenibacillus durus strain DSM 1735	PFLU6073	288	0.913	PDUR_08755	280	0.95	0.338	3e-46	1
CP009494	Bacteria : Actinobacteria : Corynebacteriales : Mycobacteriaceae : Mycobacterium : Mycobacterium smegmatis str. MC2 155	Mycobacterium smegmatis str. MC2 155	PFLU6073	288	0.965	LJ00_00970	300	0.95	0.324	1e-25	1
CP009241	Bacteria : Firmicutes : Bacilli : Bacillales : Paenibacillaceae : Paenibacillus : Paenibacillus sp. FSL H7-0357	Paenibacillus sp. FSL H7-0357	PFLU6073	288	0.913	H70357_28245	280	0.95	0.323	3e-44	1
CP000738	Bacteria : Proteobacteria : Alphaproteobacteria : Rhizobiales : Rhizobiaceae : Sinorhizobium/Ensifer group : Sinorhizobium : Sinorhizobium medicae WSM419	Sinorhizobium medicae WSM419	PFLU6073	288	0.976	Smed_2468	296	0.949	0.463	8e-82	1
CP002740	Bacteria : Proteobacteria : Alphaproteobacteria : Rhizobiales : Rhizobiaceae : Sinorhizobium/Ensifer group : Sinorhizobium : Sinorhizobium meliloti BL225C	Sinorhizobium meliloti BL225C	PFLU6073	288	0.976	SinmeB_2389	296	0.949	0.459	1e-80	1
CP011052	Bacteria : Proteobacteria : Gammaproteobacteria : Oceanospirillales : Halomonadaceae : Halomonas : Halomonas sp. KO116	Halomonas sp. KO116	PFLU6073	288	0.934	KO116_00136	284	0.947	0.602	5e-117	1
CP008876	Bacteria : Firmicutes : Bacilli : Bacillales : Bacillaceae : Terribacillus : Terribacillus aidingensis	Terribacillus aidingensis strain MP602	PFLU6073	288	0.92	GZ22_15980	281	0.947	0.347	1e-45	1
CP007122	Bacteria : Firmicutes : Bacilli : Lactobacillales : Lactobacillaceae : Lactobacillus : Lactobacillus paracasei N1115	Lactobacillus paracasei N1115	PFLU6073	288	0.917	AF91_00490	280	0.946	0.318	9e-29	1
CP002618	Bacteria : Firmicutes : Bacilli : Lactobacillales : Lactobacillaceae : Lactobacillus : Lactobacillus casei BD-II	Lactobacillus casei BD-II	PFLU6073	288	0.917	LCBD_0226	280	0.946	0.314	2e-28	1
CP002541	Bacteria : Spirochaetes : Spirochaetales : Spirochaetaceae : Sphaerochaeta : Sphaerochaeta globosa str. Buddy	Sphaerochaeta globosa str. Buddy	PFLU6073	288	0.924	SpiBuddy_0535	280	0.946	0.308	1e-31	1
CP002563	Bacteria : Firmicutes : Bacilli : Lactobacillales : Carnobacteriaceae : Carnobacterium : Carnobacterium sp. 17-4	Carnobacterium sp. 17-4	PFLU6073	288	0.92	CAR_c20760	282	0.943	0.347	4e-45	1
AP006716	Bacteria : Firmicutes : Bacilli : Bacillales : Staphylococcaceae : Staphylococcus : Staphylococcus haemolyticus JCSC1435	Staphylococcus haemolyticus JCSC1435	PFLU6073	288	0.899	SH0187	283	0.94	0.305	2e-33	1
FP929048	Bacteria : Firmicutes : Negativicutes : Selenomonadales : Selenomonadaceae : Megamonas : Megamonas hypermegale ART12/1	Megamonas hypermegale ART12/1 draft	PFLU6073	288	0.92	MHY_04520	283	0.94	0.302	8e-37	1
FP929048	Bacteria : Firmicutes : Negativicutes : Selenomonadales : Selenomonadaceae : Megamonas : Megamonas hypermegale ART12/1	Megamonas hypermegale ART12/1 draft	PFLU6073	288	0.92	MHY_04520	283	0.94	0.302	8e-37	1
CP011058	Bacteria : Firmicutes : Bacilli : Bacillales : Paenibacillaceae : Paenibacillus : Paenibacillus beijingensis	Paenibacillus beijingensis strain DSM 24997	PFLU6073	288	0.906	VN24_14010	280	0.939	0.368	3e-43	1
CP002162	Bacteria : Actinobacteria : Micromonosporales : Micromonosporaceae : Micromonospora : Micromonospora aurantiaca ATCC 27029	Micromonospora aurantiaca ATCC 27029	PFLU6073	288	0.969	Micau_5032	304	0.938	0.319	6e-32	1
CP002399	Bacteria : Actinobacteria : Micromonosporales : Micromonosporaceae : Micromonospora : Micromonospora sp. L5	Micromonospora sp. L5	PFLU6073	288	0.969	ML5_3279	304	0.938	0.319	6e-32	1
CP007757	Bacteria : Proteobacteria : Gammaproteobacteria : Oceanospirillales : Halomonadaceae : Halomonas : Halomonas campaniensis	Halomonas campaniensis strain LS21	PFLU6073	288	0.92	FF32_05725	284	0.933	0.608	4e-116	1
CP001503	Bacteria : Proteobacteria : Betaproteobacteria : Burkholderiales : Burkholderiaceae : Burkholderia : Burkholderia glumae BGR1	Burkholderia glumae BGR1 chromosome 1	PFLU6073	288	0.965	bglu_1g05510	298	0.933	0.424	1e-79	1
CP001503	Bacteria : Proteobacteria : Betaproteobacteria : Burkholderiales : Burkholderiaceae : Burkholderia : Burkholderia glumae BGR1	Burkholderia glumae BGR1 chromosome 1	PFLU6073	288	0.965	bglu_1g05510	298	0.933	0.424	1e-79	1
CP002116	Bacteria : Spirochaetes : Spirochaetales : Spirochaetaceae : Spirochaeta : Spirochaeta smaragdinae DSM 11293	Spirochaeta smaragdinae DSM 11293	PFLU6073	288	0.91	Spirs_3600	280	0.932	0.317	2e-37	1
CP006956	Bacteria : Proteobacteria : Gammaproteobacteria : Pasteurellales : Pasteurellaceae : Bibersteinia : Bibersteinia trehalosi USDA-ARS-USMARC-190	Bibersteinia trehalosi USDA-ARS-USMARC-190	PFLU6073	288	0.913	F544_10010	288	0.931	0.285	1e-29	1
CP001878	Bacteria : Firmicutes : Bacilli : Bacillales : Bacillaceae : Bacillus : Bacillus pseudofirmus OF4	Bacillus pseudofirmus OF4	PFLU6073	288	0.913	BpOF4_01175	284	0.93	0.342	2e-47	1
CP001618	Bacteria : Actinobacteria : Micrococcales : Beutenbergiaceae : Beutenbergia : Beutenbergia cavernae DSM 12333	Beutenbergia cavernae DSM 12333	PFLU6073	288	0.896	Bcav_1394	285	0.93	0.337	8e-35	1
CP003532	Bacteria : Thermotogae : Kosmotogales : Kosmotogaceae : Mesotoga : Mesotoga prima MesG1.Ag.4.2	Mesotoga prima MesG1.Ag.4.2	PFLU6073	288	0.917	Theba_1999	273	0.93	0.288	2e-24	1
CP006643	Bacteria : Firmicutes : Bacilli : Bacillales : Bacillaceae : Bacillus : Bacillus infantis NRRL B-14911	Bacillus infantis NRRL B-14911	PFLU6073	288	0.906	N288_06150	282	0.929	0.372	4e-51	1
CP003355	Bacteria : Firmicutes : Bacilli : Bacillales : Paenibacillaceae : Paenibacillus : Paenibacillus larvae subsp. larvae DSM 25430	Paenibacillus larvae subsp. larvae DSM 25430	PFLU6073	288	0.906	ERIC2_c33290	287	0.927	0.31	2e-32	1
AP014569	Bacteria : Proteobacteria : Betaproteobacteria : Burkholderiales : Comamonadaceae : Comamonadaceae bacterium B1	Comamonadaceae bacterium B1	PFLU6073	288	0.892	SMCB_1023	282	0.926	0.409	8e-52	1
AP014569	Bacteria : Proteobacteria : Betaproteobacteria : Burkholderiales : Comamonadaceae : Comamonadaceae bacterium B1	Comamonadaceae bacterium B1	PFLU6073	288	0.892	SMCB_1023	282	0.926	0.409	8e-52	1
AE008691	Bacteria : Firmicutes : Clostridia : Thermoanaerobacterales : Thermoanaerobacteraceae : Caldanaerobacter : Caldanaerobacter subterraneus subsp. tengcongensis MB4	Caldanaerobacter subterraneus subsp. tengcongensis MB4	PFLU6073	288	0.906	TTE0211	282	0.926	0.387	2e-49	1
AE008691	Bacteria : Firmicutes : Clostridia : Thermoanaerobacterales : Thermoanaerobacteraceae : Caldanaerobacter : Caldanaerobacter subterraneus subsp. tengcongensis MB4	Caldanaerobacter subterraneus subsp. tengcongensis MB4	PFLU6073	288	0.906	TTE0211	282	0.926	0.387	2e-49	1
CP003137	Bacteria : Firmicutes : Bacilli : Lactobacillales : Lactobacillaceae : Pediococcus : Pediococcus claussenii ATCC BAA-344	Pediococcus claussenii ATCC BAA-344	PFLU6073	288	0.899	PECL_560	282	0.926	0.274	7e-23	1
CP003137	Bacteria : Firmicutes : Bacilli : Lactobacillales : Lactobacillaceae : Pediococcus : Pediococcus claussenii ATCC BAA-344	Pediococcus claussenii ATCC BAA-344	PFLU6073	288	0.899	PECL_560	282	0.926	0.274	7e-23	1
CP000947	Bacteria : Proteobacteria : Gammaproteobacteria : Pasteurellales : Pasteurellaceae : Histophilus : Haemophilus somnus 2336	Haemophilus somnus 2336	PFLU6073	288	0.91	HSM_1107	289	0.924	0.294	1e-30	1
CP003066	Bacteria : Firmicutes : Clostridia : Thermoanaerobacterales : Thermoanaerobacterales Family III : Incertae Sedis : Thermoanaerobacterium : Thermoanaerobacterium thermosaccharolyticum M0795	Thermoanaerobacterium thermosaccharolyticum M0795	PFLU6073	288	0.903	Thethe_01907	283	0.922	0.377	2e-48	1
CP003066	Bacteria : Firmicutes : Clostridia : Thermoanaerobacterales : Thermoanaerobacterales Family III : Incertae Sedis : Thermoanaerobacterium : Thermoanaerobacterium thermosaccharolyticum M0795	Thermoanaerobacterium thermosaccharolyticum M0795	PFLU6073	288	0.903	Thethe_01907	283	0.922	0.377	2e-48	1
CP003184	Bacteria : Firmicutes : Clostridia : Thermoanaerobacterales : Thermoanaerobacterales Family III : Incertae Sedis : Thermoanaerobacterium : Thermoanaerobacterium saccharolyticum JW/SL-YS485	Thermoanaerobacterium saccharolyticum JW/SL-YS485	PFLU6073	288	0.903	Tsac_2298	283	0.922	0.373	3e-48	1
CP003184	Bacteria : Firmicutes : Clostridia : Thermoanaerobacterales : Thermoanaerobacterales Family III : Incertae Sedis : Thermoanaerobacterium : Thermoanaerobacterium saccharolyticum JW/SL-YS485	Thermoanaerobacterium saccharolyticum JW/SL-YS485	PFLU6073	288	0.903	Tsac_2298	283	0.922	0.373	3e-48	1
CP002735	Bacteria : Proteobacteria : Betaproteobacteria : Burkholderiales : Comamonadaceae : Delftia : Delftia sp. Cs1-4	Delftia sp. Cs1-4	PFLU6073	288	0.962	DelCs14_0924	305	0.921	0.415	6e-65	1
CP002735	Bacteria : Proteobacteria : Betaproteobacteria : Burkholderiales : Comamonadaceae : Delftia : Delftia sp. Cs1-4	Delftia sp. Cs1-4	PFLU6073	288	0.962	DelCs14_0924	305	0.921	0.415	6e-65	1
CR936503	Bacteria : Firmicutes : Bacilli : Lactobacillales : Lactobacillaceae : Lactobacillus : Lactobacillus sakei subsp. sakei 23K	Lactobacillus sakei subsp. sakei 23K	PFLU6073	288	0.896	LCA_0296	280	0.921	0.306	5e-30	1
CR936503	Bacteria : Firmicutes : Bacilli : Lactobacillales : Lactobacillaceae : Lactobacillus : Lactobacillus sakei subsp. sakei 23K	Lactobacillus sakei subsp. sakei 23K	PFLU6073	288	0.896	LCA_0296	280	0.921	0.306	5e-30	1
CP000285	Bacteria : Proteobacteria : Gammaproteobacteria : Oceanospirillales : Halomonadaceae : Chromohalobacter : Chromohalobacter salexigens DSM 3043	Chromohalobacter salexigens DSM 3043	PFLU6073	288	0.92	Csal_3272	289	0.917	0.615	1e-117	1
AP012052	Bacteria : Actinobacteria : Micrococcales : Microbacteriaceae : Microbacterium : Microbacterium testaceum StLB037	Microbacterium testaceum StLB037	PFLU6073	288	0.958	MTES_1122	301	0.917	0.399	3e-65	1
CP000158	Bacteria : Proteobacteria : Alphaproteobacteria : Rhodobacterales : Hyphomonadaceae : Hyphomonas : Hyphomonas neptunium ATCC 15444	Hyphomonas neptunium ATCC 15444	PFLU6073	288	0.861	HNE_2458	277	0.917	0.339	3e-35	1
CP002512	Bacteria : Firmicutes : Bacilli : Lactobacillales : Aerococcaceae : Aerococcus : Aerococcus urinae ACS-120-V-Col10a	Aerococcus urinae ACS-120-V-Col10a	PFLU6073	288	0.889	HMPREF9243_0238	290	0.917	0.312	2e-32	1
CP006863	Bacteria : Firmicutes : Bacilli : Bacillales : Bacillaceae : Bacillus : Bacillus cereus group : Bacillus toyonensis BCT-7112	Bacillus toyonensis BCT-7112	PFLU6073	288	0.896	Btoyo_4847	284	0.915	0.357	4e-44	1
CP009746	Bacteria : Firmicutes : Bacilli : Bacillales : Bacillaceae : Bacillus : Bacillus cereus group : Bacillus weihenstephanensis	Bacillus weihenstephanensis strain WSBC 10204	PFLU6073	288	0.896	bwei_2777	284	0.915	0.357	4e-44	1
AE017194	Bacteria : Firmicutes : Bacilli : Bacillales : Bacillaceae : Bacillus : Bacillus cereus group : Bacillus cereus ATCC 10987	Bacillus cereus ATCC 10987	PFLU6073	288	0.896	BCE_2295	284	0.915	0.353	3e-44	1
CP007512	Bacteria : Firmicutes : Bacilli : Bacillales : Bacillaceae : Bacillus : Bacillus bombysepticus str. Wang	Bacillus bombysepticus str. Wang	PFLU6073	288	0.896	CY96_10220	284	0.915	0.349	9e-44	1
CP010005	Bacteria : Firmicutes : Bacilli : Bacillales : Bacillaceae : Bacillus : Bacillus cereus group : Bacillus thuringiensis serovar kurstaki	Bacillus thuringiensis serovar kurstaki strain HD 1	PFLU6073	288	0.896	BG08_3549	284	0.915	0.349	9e-44	1
CP000764	Bacteria : Firmicutes : Bacilli : Bacillales : Bacillaceae : Bacillus : Bacillus cereus group : Bacillus cytotoxicus NVH 391-98	Bacillus cytotoxicus NVH 391-98	PFLU6073	288	0.896	Bcer98_1662	284	0.915	0.345	8e-41	1
CP009225	Bacteria : Firmicutes : Clostridia : Clostridiales : Clostridiaceae : Clostridium : Clostridium sporogenes	Clostridium sporogenes strain NCIMB 10696	PFLU6073	288	0.885	CLSPO_c13700	281	0.915	0.271	7e-29	1
CP009225	Bacteria : Firmicutes : Clostridia : Clostridiales : Clostridiaceae : Clostridium : Clostridium sporogenes	Clostridium sporogenes strain NCIMB 10696	PFLU6073	288	0.885	CLSPO_c13700	281	0.915	0.271	7e-29	1
CP006908	Bacteria : Firmicutes : Clostridia : Clostridiales : Clostridiaceae : Clostridium : Clostridium botulinum CDC_1436	Clostridium botulinum CDC_1436	PFLU6073	288	0.885	T259_3040	281	0.915	0.267	2e-29	1
CP006908	Bacteria : Firmicutes : Clostridia : Clostridiales : Clostridiaceae : Clostridium : Clostridium botulinum CDC_1436	Clostridium botulinum CDC_1436	PFLU6073	288	0.885	T259_3040	281	0.915	0.267	2e-29	1
CP002160	Bacteria : Firmicutes : Clostridia : Clostridiales : Clostridiaceae : Clostridium : Clostridium cellulovorans 743B	Clostridium cellulovorans 743B	PFLU6073	288	0.823	Clocel_2883	252	0.913	0.257	2e-17	1
CP002160	Bacteria : Firmicutes : Clostridia : Clostridiales : Clostridiaceae : Clostridium : Clostridium cellulovorans 743B	Clostridium cellulovorans 743B	PFLU6073	288	0.823	Clocel_2883	252	0.913	0.257	2e-17	1
CP007208	Bacteria : Firmicutes : Bacilli : Bacillales : Staphylococcaceae : Staphylococcus : Staphylococcus xylosus	Staphylococcus xylosus strain HKUOPL8	PFLU6073	288	0.872	BE24_10140	265	0.913	0.239	1e-19	1
CP009938	Bacteria : Firmicutes : Bacilli : Bacillales : Bacillaceae : Bacillus : Bacillus sp. BH072	Bacillus sp. BH072	PFLU6073	288	0.896	OY17_18960	285	0.912	0.372	7e-48	1
CP009679	Bacteria : Firmicutes : Bacilli : Bacillales : Bacillaceae : Bacillus : Bacillus velezensis	Bacillus methylotrophicus strain JS25R	PFLU6073	288	0.896	NG74_03299	285	0.912	0.372	2e-47	1
HF563562	Bacteria : Firmicutes : Bacilli : Bacillales : Bacillaceae : Bacillus : Bacillus velezensis UCMB5036	Bacillus amyloliquefaciens subsp. plantarum UCMB5036	PFLU6073	288	0.896	BAM5036_3057	285	0.912	0.372	3e-47	1
CP000813	Bacteria : Firmicutes : Bacilli : Bacillales : Bacillaceae : Bacillus : Bacillus pumilus SAFR-032	Bacillus pumilus SAFR-032	PFLU6073	288	0.896	BPUM_3603	285	0.912	0.349	4e-48	1
AP012050	Bacteria : Firmicutes : Bacilli : Bacillales : Bacillaceae : Amphibacillus : Amphibacillus xylanus NBRC 15112	Amphibacillus xylanus NBRC 15112	PFLU6073	288	0.812	AXY_06910	240	0.912	0.252	3e-13	1
CP003107	Bacteria : Firmicutes : Bacilli : Bacillales : Paenibacillaceae : Paenibacillus : Paenibacillus terrae HPL-003	Paenibacillus terrae HPL-003	PFLU6073	288	0.892	HPL003_09505	279	0.91	0.35	1e-41	1
FR733649	Bacteria : Firmicutes : Bacilli : Bacillales : Listeriaceae : Listeria : Listeria monocytogenes SLCC2479	Listeria monocytogenes SLCC2479, serotype 3c	PFLU6073	288	0.875	LMOSLCC2479_2873	268	0.91	0.25	2e-24	1
CP005287	Bacteria : Actinobacteria : Propionibacteriales : Propionibacteriaceae : Propionibacterium : Propionibacterium avidum 44067	Propionibacterium avidum 44067	PFLU6073	288	0.882	PALO_05240	287	0.909	0.323	3e-31	1
CP001739	Bacteria : Fusobacteria : Fusobacteriales : Leptotrichiaceae : Sebaldella : Sebaldella termitidis ATCC 33386	Sebaldella termitidis ATCC 33386	PFLU6073	288	0.878	Sterm_2433	282	0.908	0.269	7e-33	1
CP001739	Bacteria : Fusobacteria : Fusobacteriales : Leptotrichiaceae : Sebaldella : Sebaldella termitidis ATCC 33386	Sebaldella termitidis ATCC 33386	PFLU6073	288	0.878	Sterm_2433	282	0.908	0.269	7e-33	1
CP002599	Bacteria : Proteobacteria : Betaproteobacteria : Burkholderiales : Burkholderiaceae : Burkholderia : Burkholderia gladioli BSR3	Burkholderia gladioli BSR3 chromosome 1	PFLU6073	288	0.965	bgla_1g05880	307	0.906	0.421	8e-80	1
CP002599	Bacteria : Proteobacteria : Betaproteobacteria : Burkholderiales : Burkholderiaceae : Burkholderia : Burkholderia gladioli BSR3	Burkholderia gladioli BSR3 chromosome 1	PFLU6073	288	0.965	bgla_1g05880	307	0.906	0.421	8e-80	1
AP012204	Bacteria : Actinobacteria : Propionibacteriales : Propionibacteriaceae : Microlunatus : Microlunatus phosphovorus NM-1	Microlunatus phosphovorus NM-1	PFLU6073	288	0.91	MLP_16790	297	0.906	0.351	3e-34	1
CP003915	Bacteria : Proteobacteria : Betaproteobacteria : Burkholderiales : Alcaligenaceae : Advenella mimigardefordensis DPN7	Advenella mimigardefordensis DPN7	PFLU6073	288	0.875	MIM_c32830	276	0.906	0.266	2e-19	1
CP003915	Bacteria : Proteobacteria : Betaproteobacteria : Burkholderiales : Alcaligenaceae : Advenella mimigardefordensis DPN7	Advenella mimigardefordensis DPN7	PFLU6073	288	0.875	MIM_c32830	276	0.906	0.266	2e-19	1
AP012304	Bacteria : Proteobacteria : Betaproteobacteria : Rhodocyclales : Rhodocyclaceae : Azoarcus : Azoarcus sp. KH32C	Azoarcus sp. KH32C	PFLU6073	288	0.958	AZKH_2713	305	0.905	0.467	1e-86	1
AP012304	Bacteria : Proteobacteria : Betaproteobacteria : Rhodocyclales : Rhodocyclaceae : Azoarcus : Azoarcus sp. KH32C	Azoarcus sp. KH32C	PFLU6073	288	0.958	AZKH_2713	305	0.905	0.467	1e-86	1
CP000408	Bacteria : Firmicutes : Bacilli : Lactobacillales : Streptococcaceae : Streptococcus : Streptococcus suis 98HAH33	Streptococcus suis 98HAH33	PFLU6073	288	0.878	SSU98_1940	275	0.905	0.289	2e-24	1
CP000408	Bacteria : Firmicutes : Bacilli : Lactobacillales : Streptococcaceae : Streptococcus : Streptococcus suis 98HAH33	Streptococcus suis 98HAH33	PFLU6073	288	0.878	SSU98_1940	275	0.905	0.289	2e-24	1
CP003203	Bacteria : Actinobacteria : Micrococcales : Micrococcaceae : Arthrobacter : Arthrobacter sp. Rue61a	Arthrobacter sp. Rue61a	PFLU6073	288	0.92	ARUE_c42160	301	0.904	0.34	2e-31	1
CP000474	Bacteria : Actinobacteria : Micrococcales : Micrococcaceae : Paenarthrobacter : Paenarthrobacter aurescens TC1	Arthrobacter aurescens TC1	PFLU6073	288	0.92	AAur_4073	301	0.904	0.34	2e-31	1
CP001635	Bacteria : Proteobacteria : Betaproteobacteria : Burkholderiales : Comamonadaceae : Variovorax : Variovorax paradoxus S110	Variovorax paradoxus S110 chromosome 1	PFLU6073	288	0.948	Vapar_1220	303	0.904	0.33	1e-34	1
CP001635	Bacteria : Proteobacteria : Betaproteobacteria : Burkholderiales : Comamonadaceae : Variovorax : Variovorax paradoxus S110	Variovorax paradoxus S110 chromosome 1	PFLU6073	288	0.948	Vapar_1220	303	0.904	0.33	1e-34	1
CP002287	Bacteria : Proteobacteria : Betaproteobacteria : Burkholderiales : Alcaligenaceae : Achromobacter : Achromobacter xylosoxidans A8	Achromobacter xylosoxidans A8	PFLU6073	288	0.865	AXYL_01263	277	0.903	0.341	5e-38	1
CP002287	Bacteria : Proteobacteria : Betaproteobacteria : Burkholderiales : Alcaligenaceae : Achromobacter : Achromobacter xylosoxidans A8	Achromobacter xylosoxidans A8	PFLU6073	288	0.865	AXYL_01263	277	0.903	0.341	5e-38	1
CP001708	Bacteria : Firmicutes : Tissierellia : Tissierellales : Peptoniphilaceae : Anaerococcus : Anaerococcus prevotii DSM 20548	Anaerococcus prevotii DSM 20548	PFLU6073	288	0.868	Apre_1544	279	0.903	0.288	5e-25	1
CP009287	Bacteria : Firmicutes : Bacilli : Bacillales : Paenibacillaceae : Paenibacillus : Paenibacillus graminis	Paenibacillus graminis strain DSM 15220	PFLU6073	288	0.872	PGRAT_26285	275	0.902	0.315	4e-36	1
CP000750	Bacteria : Actinobacteria : Kineosporiales : Kineosporiaceae : Kineococcus : Kineococcus radiotolerans SRS30216 = ATCC BAA-149	Kineococcus radiotolerans SRS30216 = ATCC BAA-149	PFLU6073	288	0.917	Krad_0770	296	0.902	0.307	4e-19	1
CP006809	Bacteria : Firmicutes : Bacilli : Lactobacillales : Lactobacillaceae : Lactobacillus : Lactobacillus gasseri 130918	Lactobacillus gasseri 130918	PFLU6073	288	0.872	P906_08415	272	0.901	0.319	1e-35	1
FN298497	Bacteria : Firmicutes : Bacilli : Lactobacillales : Lactobacillaceae : Lactobacillus : Lactobacillus johnsonii FI9785	Lactobacillus johnsonii FI9785	PFLU6073	288	0.872	FI9785_1615	272	0.901	0.319	7e-35	1
CP001977	Bacteria : Actinobacteria : Propionibacteriales : Propionibacteriaceae : Propionibacterium : Propionibacterium acnes SK137	Propionibacterium acnes SK137	PFLU6073	288	0.882	HMPREF0675_4201	290	0.9	0.319	8e-31	1
CM000913	Bacteria : Actinobacteria : Streptomycetales : Streptomycetaceae : Streptomyces : Streptomyces clavuligerus ATCC 27064	Streptomyces clavuligerus ATCC 27064	PFLU6073	288	0.84	SCLAV_3277	276	0.899	0.343	5e-21	1
CP001630	Bacteria : Actinobacteria : Pseudonocardiales : Pseudonocardiaceae : Actinosynnema : Actinosynnema mirum DSM 43827	Actinosynnema mirum DSM 43827	PFLU6073	288	0.931	Amir_0269	304	0.898	0.343	8e-37	1
CP000879	Bacteria : Thermotogae : Petrotogales : Petrotogaceae : Petrotoga : Petrotoga mobilis SJ95	Petrotoga mobilis SJ95	PFLU6073	288	0.882	Pmob_0521	283	0.898	0.331	1e-31	1
CP010050	Bacteria : Firmicutes : Bacilli : Lactobacillales : Streptococcaceae : Lactococcus : Lactococcus lactis subsp. lactis	Lactococcus lactis subsp. lactis strain S0	PFLU6073	288	0.868	QI18_06055	273	0.894	0.312	4e-32	1
CP010050	Bacteria : Firmicutes : Bacilli : Lactobacillales : Streptococcaceae : Lactococcus : Lactococcus lactis subsp. lactis	Lactococcus lactis subsp. lactis strain S0	PFLU6073	288	0.868	QI18_06055	273	0.894	0.312	4e-32	1
AP012027	Bacteria : Firmicutes : Erysipelotrichia : Erysipelotrichales : Erysipelotrichaceae : Erysipelothrix : Erysipelothrix rhusiopathiae str. Fujisawa	Erysipelothrix rhusiopathiae str. Fujisawa	PFLU6073	288	0.875	ERH_1247	273	0.894	0.262	1e-30	1
AP012027	Bacteria : Firmicutes : Erysipelotrichia : Erysipelotrichales : Erysipelotrichaceae : Erysipelothrix : Erysipelothrix rhusiopathiae str. Fujisawa	Erysipelothrix rhusiopathiae str. Fujisawa	PFLU6073	288	0.875	ERH_1247	273	0.894	0.262	1e-30	1
CP001736	Bacteria : Actinobacteria : Propionibacteriales : Nocardioidaceae : Kribbella : Kribbella flavida DSM 17836	Kribbella flavida DSM 17836	PFLU6073	288	0.92	Kfla_6077	300	0.893	0.34	3e-35	1
FP929042	Bacteria : Firmicutes : Clostridia : Clostridiales : Lachnospiraceae : [Eubacterium] rectale DSM 17629	Eubacterium rectale DSM 17629 draft	PFLU6073	288	0.812	EUR_32500	250	0.892	0.256	1e-16	1
FP929042	Bacteria : Firmicutes : Clostridia : Clostridiales : Lachnospiraceae : [Eubacterium] rectale DSM 17629	Eubacterium rectale DSM 17629 draft	PFLU6073	288	0.812	EUR_32500	250	0.892	0.256	1e-16	1
CP003155	Bacteria : Spirochaetes : Spirochaetales : Spirochaetaceae : Sphaerochaeta : Sphaerochaeta pleomorpha str. Grapes	Sphaerochaeta pleomorpha str. Grapes	PFLU6073	288	0.868	SpiGrapes_1597	283	0.887	0.332	5e-40	1
HF559394	Bacteria : Tenericutes : Mollicutes : Mycoplasmataceae : Mycoplasma : Mycoplasma cynos C142	Mycoplasma cynos C142	PFLU6073	288	0.878	MCYN_0272	281	0.886	0.221	9e-12	1
CP001607	Bacteria : Proteobacteria : Gammaproteobacteria : Pasteurellales : Pasteurellaceae : Aggregatibacter : Aggregatibacter aphrophilus NJ8700	Aggregatibacter aphrophilus NJ8700	PFLU6073	288	0.865	NT05HA_0547	289	0.882	0.349	8e-36	1
CP001733	Bacteria : Proteobacteria : Gammaproteobacteria : Pasteurellales : Pasteurellaceae : Aggregatibacter : Aggregatibacter actinomycetemcomitans D11S-1	Aggregatibacter actinomycetemcomitans D11S-1	PFLU6073	288	0.865	D11S_1581	289	0.882	0.345	5e-35	1
FQ312002	Bacteria : Proteobacteria : Gammaproteobacteria : Pasteurellales : Pasteurellaceae : Haemophilus : Haemophilus parainfluenzae T3T1	Haemophilus parainfluenzae T3T1	PFLU6073	288	0.865	PARA_00650	288	0.882	0.333	1e-35	1
CP002277	Viruses : dsDNA viruses, no RNA stage : Caudovirales : Myoviridae : Peduovirinae : Hpunalikevirus : Haemophilus phage HP2	Haemophilus influenzae R2866	PFLU6073	288	0.865	R2866_0444	288	0.882	0.317	3e-32	1
CP001778	Bacteria : Actinobacteria : Glycomycetales : Glycomycetaceae : Stackebrandtia : Stackebrandtia nassauensis DSM 44728	Stackebrandtia nassauensis DSM 44728	PFLU6073	288	0.882	Snas_2756	298	0.876	0.331	3e-35	1
CP000721	Bacteria : Firmicutes : Clostridia : Clostridiales : Clostridiaceae : Clostridium : Clostridium beijerinckii NCIMB 8052	Clostridium beijerinckii NCIMB 8052	PFLU6073	288	0.861	Cbei_0749	294	0.874	0.347	1e-45	1
CP000721	Bacteria : Firmicutes : Clostridia : Clostridiales : Clostridiaceae : Clostridium : Clostridium beijerinckii NCIMB 8052	Clostridium beijerinckii NCIMB 8052	PFLU6073	288	0.861	Cbei_0749	294	0.874	0.347	1e-45	1
CP000910	Bacteria : Actinobacteria : Micrococcales : Micrococcaceae : Renibacterium : Renibacterium salmoninarum ATCC 33209	Renibacterium salmoninarum ATCC 33209	PFLU6073	288	0.622	RSal33209_0237	214	0.874	0.33	1e-21	1
CP011280	Bacteria : Fusobacteria : Fusobacteriales : Leptotrichiaceae : Sneathia : Sneathia amnii	Sneathia sp. Sn35	PFLU6073	288	0.781	VC03_04170	246	0.874	0.222	1e-06	1
CP011280	Bacteria : Fusobacteria : Fusobacteriales : Leptotrichiaceae : Sneathia : Sneathia amnii	Sneathia sp. Sn35	PFLU6073	288	0.781	VC03_04170	246	0.874	0.222	1e-06	1
CP000154	Bacteria : Firmicutes : Bacilli : Bacillales : Paenibacillaceae : Paenibacillus : Paenibacillus polymyxa E681	Paenibacillus polymyxa E681	PFLU6073	288	0.84	PPE_00344	279	0.871	0.36	3e-39	1
CP010827	Bacteria : Actinobacteria : Corynebacteriales : Corynebacteriaceae : Corynebacterium : Corynebacterium singulare	Corynebacterium singulare strain IBS B52218	PFLU6073	288	0.851	CSING_05225	280	0.871	0.298	1e-11	1
CP007229	Bacteria : Tenericutes : Mollicutes : Mycoplasmataceae : Mycoplasma : Mycoplasma dispar	Mycoplasma dispar strain ATCC 27140	PFLU6073	288	0.844	MDIS_01360	271	0.871	0.193	6e-06	1
CP000884	Bacteria : Proteobacteria : Betaproteobacteria : Burkholderiales : Comamonadaceae : Delftia : Delftia acidovorans SPH-1	Delftia acidovorans SPH-1	PFLU6073	288	0.962	Daci_5676	323	0.87	0.415	1e-64	1
CP000884	Bacteria : Proteobacteria : Betaproteobacteria : Burkholderiales : Comamonadaceae : Delftia : Delftia acidovorans SPH-1	Delftia acidovorans SPH-1	PFLU6073	288	0.962	Daci_5676	323	0.87	0.415	1e-64	1
CP000812	Bacteria : Thermotogae : Thermotogales : Thermotogaceae : Pseudothermotoga : Pseudothermotoga lettingae TMO	Pseudothermotoga lettingae TMO	PFLU6073	288	0.847	Tlet_0103	276	0.87	0.299	4e-25	1
AP012292	Bacteria : Firmicutes : Negativicutes : Selenomonadales : Selenomonadaceae : Selenomonas : Selenomonas ruminantium subsp. lactilytica TAM6421	Selenomonas ruminantium subsp. lactilytica TAM6421	PFLU6073	288	0.844	SELR_00860	281	0.868	0.354	2e-39	1
AP012292	Bacteria : Firmicutes : Negativicutes : Selenomonadales : Selenomonadaceae : Selenomonas : Selenomonas ruminantium subsp. lactilytica TAM6421	Selenomonas ruminantium subsp. lactilytica TAM6421	PFLU6073	288	0.844	SELR_00860	281	0.868	0.354	2e-39	1
CP002810	Bacteria : Actinobacteria : Micrococcales : Promicromonosporaceae : Isoptericola : Isoptericola variabilis 225	Isoptericola variabilis 225	PFLU6073	288	0.84	Isova_2164	287	0.868	0.351	4e-32	1
CP006734	Bacteria : Actinobacteria : Micrococcales : Microbacteriaceae : Leifsonia : Leifsonia xyli subsp. cynodontis DSM 46306	Leifsonia xyli subsp. cynodontis DSM 46306	PFLU6073	288	0.865	O159_07350	295	0.868	0.333	8e-31	1
CP002439	Bacteria : Firmicutes : Bacilli : Bacillales : Staphylococcaceae : Staphylococcus : Staphylococcus pseudintermedius HKU10-03	Staphylococcus pseudintermedius HKU10-03	PFLU6073	288	0.872	SPSINT_0245	279	0.867	0.219	5e-12	1
CP009285	Bacteria : Firmicutes : Bacilli : Bacillales : Paenibacillaceae : Paenibacillus : Paenibacillus borealis	Paenibacillus borealis strain DSM 13188	PFLU6073	288	0.837	PBOR_18900	277	0.866	0.365	1e-36	1
AP012044	Bacteria : Firmicutes : Clostridia : Clostridiales : Oscillospiraceae : Oscillibacter : Oscillibacter valericigenes Sjm18-20	Oscillibacter valericigenes Sjm18-20	PFLU6073	288	0.962	OBV_45100	313	0.866	0.274	1e-22	1
AP012044	Bacteria : Firmicutes : Clostridia : Clostridiales : Oscillospiraceae : Oscillibacter : Oscillibacter valericigenes Sjm18-20	Oscillibacter valericigenes Sjm18-20	PFLU6073	288	0.962	OBV_45100	313	0.866	0.274	1e-22	1
CP003808	Bacteria : Firmicutes : Bacilli : Bacillales : Staphylococcaceae : Staphylococcus : Staphylococcus aureus 08BA02176	Staphylococcus aureus 08BA02176	PFLU6073	288	0.865	C248_2357	290	0.866	0.245	3e-21	1
CP009122	Bacteria : Proteobacteria : Alphaproteobacteria : Sphingomonadales : Sphingomonadaceae : Sphingopyxis : Sphingopyxis fribergensis	Sphingopyxis sp. Kp5.2	PFLU6073	288	0.889	SKP52_18730	297	0.865	0.332	3e-41	1
CP009122	Bacteria : Proteobacteria : Alphaproteobacteria : Sphingomonadales : Sphingomonadaceae : Sphingopyxis : Sphingopyxis fribergensis	Sphingopyxis sp. Kp5.2	PFLU6073	288	0.889	SKP52_18730	297	0.865	0.332	3e-41	1
CP001779	Bacteria : Fusobacteria : Fusobacteriales : Leptotrichiaceae : Streptobacillus : Streptobacillus moniliformis DSM 12112	Streptobacillus moniliformis DSM 12112	PFLU6073	288	0.837	Smon_1050	272	0.864	0.299	6e-34	1
CP001779	Bacteria : Fusobacteria : Fusobacteriales : Leptotrichiaceae : Streptobacillus : Streptobacillus moniliformis DSM 12112	Streptobacillus moniliformis DSM 12112	PFLU6073	288	0.837	Smon_1050	272	0.864	0.299	6e-34	1
CP001678	Bacteria : Proteobacteria : Alphaproteobacteria : Rhodobacterales : Hyphomonadaceae : Hirschia : Hirschia baltica ATCC 49814	Hirschia baltica ATCC 49814	PFLU6073	288	0.885	Hbal_2496	297	0.862	0.357	7e-39	1
AP012323	Bacteria : Actinobacteria : Bifidobacteriales : Bifidobacteriaceae : Bifidobacterium : Bifidobacterium bifidum ATCC 29521 = JCM 1255 = DSM 20456	Bifidobacterium bifidum ATCC 29521 = JCM 1255 = DSM 20456	PFLU6073	288	0.847	BBBF_1324	289	0.862	0.303	1e-20	1
CP000377	Bacteria : Proteobacteria : Alphaproteobacteria : Rhodobacterales : Rhodobacteraceae : Ruegeria : Ruegeria sp. TM1040	Ruegeria sp. TM1040	PFLU6073	288	0.889	TM1040_2747	300	0.86	0.363	4e-38	1
CP000377	Bacteria : Proteobacteria : Alphaproteobacteria : Rhodobacterales : Rhodobacteraceae : Ruegeria : Ruegeria sp. TM1040	Ruegeria sp. TM1040	PFLU6073	288	0.889	TM1040_2747	300	0.86	0.363	4e-38	1
FP929055	Bacteria : Firmicutes : Clostridia : Clostridiales : Lachnospiraceae : Blautia : Ruminococcus torques L2-14	Ruminococcus torques L2-14 draft	PFLU6073	288	0.812	RTO_29970	257	0.86	0.244	1e-17	1
FP929055	Bacteria : Firmicutes : Clostridia : Clostridiales : Lachnospiraceae : Blautia : Ruminococcus torques L2-14	Ruminococcus torques L2-14 draft	PFLU6073	288	0.812	RTO_29970	257	0.86	0.244	1e-17	1
CP000088	Bacteria : Actinobacteria : Streptosporangiales : Nocardiopsaceae : Thermobifida : Thermobifida fusca YX	Thermobifida fusca YX	PFLU6073	288	0.913	Tfu_2323	315	0.857	0.335	2e-37	1
CP003260	Bacteria : Thermotogae : Thermotogales : Fervidobacteriaceae : Fervidobacterium : Fervidobacterium pennivorans DSM 9078	Fervidobacterium pennivorans DSM 9078	PFLU6073	288	0.833	Ferpe_1022	278	0.856	0.308	1e-23	1
CP006682	Bacteria : Tenericutes : Mollicutes : Entomoplasmatales : Spiroplasmataceae : Spiroplasma : Spiroplasma apis B31	Spiroplasma apis B31	PFLU6073	288	0.83	SAPIS_v1c06730	278	0.856	0.226	2e-16	1
CP007154	Bacteria : Tenericutes : Mollicutes : Mycoplasmataceae : Mycoplasma : Mycoplasma bovoculi M165/69	Mycoplasma bovoculi M165/69	PFLU6073	288	0.84	MYB_01910	284	0.856	0.169	2e-05	1
CP000850	Bacteria : Actinobacteria : Micromonosporales : Micromonosporaceae : Salinispora : Salinispora arenicola CNS-205	Salinispora arenicola CNS-205	PFLU6073	288	0.882	Sare_3960	304	0.855	0.331	3e-33	1
AP011115	Bacteria : Actinobacteria : Corynebacteriales : Nocardiaceae : Rhodococcus : Rhodococcus opacus B4	Rhodococcus opacus B4	PFLU6073	288	0.854	ROP_37010	289	0.855	0.285	9e-19	1
CP001819	Bacteria : Actinobacteria : Micrococcales : Sanguibacteraceae : Sanguibacter : Sanguibacter keddieii DSM 10542	Sanguibacter keddieii DSM 10542	PFLU6073	288	0.868	Sked_29100	290	0.855	0.284	1e-21	1
CP008918	Bacteria : Proteobacteria : Gammaproteobacteria : Pasteurellales : Pasteurellaceae : Pasteurella : Pasteurella multocida	Pasteurella multocida strain ATCC 43137	PFLU6073	288	0.823	DR93_647	288	0.84	0.308	3e-31	1
CP002667	Bacteria : Proteobacteria : Gammaproteobacteria : Pasteurellales : Pasteurellaceae : Gallibacterium : Gallibacterium anatis UMN179	Gallibacterium anatis UMN179	PFLU6073	288	0.823	UMN179_02259	288	0.84	0.287	3e-30	1
CP003788	Bacteria : Actinobacteria : Streptosporangiales : Nocardiopsaceae : Nocardiopsis : Nocardiopsis alba ATCC BAA-2165	Nocardiopsis alba ATCC BAA-2165	PFLU6073	288	0.92	B005_3343	323	0.839	0.34	1e-32	1
CP001738	Bacteria : Actinobacteria : Streptosporangiales : Thermomonosporaceae : Thermomonospora : Thermomonospora curvata DSM 43183	Thermomonospora curvata DSM 43183	PFLU6073	288	0.91	Tcur_4022	320	0.838	0.344	3e-38	1
CP010341	Bacteria : Actinobacteria : Propionibacteriales : Propionibacteriaceae : Propionibacterium : Propionibacterium freudenreichii subsp. freudenreichii	Propionibacterium freudenreichii subsp. freudenreichii strain DSM 20271	PFLU6073	288	0.785	RM25_2283	264	0.837	0.336	2e-23	1
CP009438	Bacteria : Actinobacteria : Streptomycetales : Streptomycetaceae : Streptomyces : Streptomyces glaucescens	Streptomyces glaucescens strain GLA.O	PFLU6073	288	0.84	SGLAU_15380	297	0.835	0.36	9e-27	1
CP001839	Bacteria : Thermotogae : Thermotogales : Thermotogaceae : Thermotoga : Thermotoga naphthophila RKU-10	Thermotoga naphthophila RKU-10	PFLU6073	288	0.812	Tnap_1564	266	0.835	0.333	1e-28	1
CP009585	Bacteria : Proteobacteria : Betaproteobacteria : Burkholderiales : Burkholderiaceae : Burkholderia : pseudomallei group : Burkholderia pseudomallei	Burkholderia pseudomallei strain BEJ chromosome I	PFLU6073	288	0.962	DP45_01068	332	0.834	0.44	3e-77	1
CP009585	Bacteria : Proteobacteria : Betaproteobacteria : Burkholderiales : Burkholderiaceae : Burkholderia : pseudomallei group : Burkholderia pseudomallei	Burkholderia pseudomallei strain BEJ chromosome I	PFLU6073	288	0.962	DP45_01068	332	0.834	0.44	3e-77	1
CP001091	Bacteria : Proteobacteria : Gammaproteobacteria : Pasteurellales : Pasteurellaceae : Actinobacillus : Actinobacillus pleuropneumoniae serovar 7 str. AP76	Actinobacillus pleuropneumoniae serovar 7 str. AP76	PFLU6073	288	0.823	APP7_0748	290	0.834	0.295	2e-29	1
CP006620	Bacteria : Firmicutes : Bacilli : Lactobacillales : Enterococcaceae : Enterococcus : Enterococcus faecium Aus0085	Enterococcus faecium Aus0085	PFLU6073	288	0.809	EFAU085_01541	282	0.833	0.352	4e-40	1
CP000086	Bacteria : Proteobacteria : Betaproteobacteria : Burkholderiales : Burkholderiaceae : Burkholderia : pseudomallei group : Burkholderia thailandensis E264	Burkholderia thailandensis E264 chromosome I	PFLU6073	288	0.965	BTH_I1216	334	0.832	0.439	5e-77	1
CP000086	Bacteria : Proteobacteria : Betaproteobacteria : Burkholderiales : Burkholderiaceae : Burkholderia : pseudomallei group : Burkholderia thailandensis E264	Burkholderia thailandensis E264 chromosome I	PFLU6073	288	0.965	BTH_I1216	334	0.832	0.439	5e-77	1
CP002040	Bacteria : Actinobacteria : Streptosporangiales : Nocardiopsaceae : Nocardiopsis : Nocardiopsis dassonvillei subsp. dassonvillei DSM 43111	Nocardiopsis dassonvillei subsp. dassonvillei DSM 43111	PFLU6073	288	0.924	Ndas_0475	327	0.832	0.346	4e-33	1
CP001700	Bacteria : Actinobacteria : Catenulisporales : Catenulisporaceae : Catenulispora : Catenulispora acidiphila DSM 44928	Catenulispora acidiphila DSM 44928	PFLU6073	288	0.944	Caci_4516	322	0.832	0.312	6e-28	1
CP005078	Bacteria : Tenericutes : Mollicutes : Entomoplasmatales : Spiroplasmataceae : Spiroplasma : Spiroplasma syrphidicola EA-1	Spiroplasma syrphidicola EA-1	PFLU6073	288	0.799	SSYRP_v1c07410	278	0.831	0.243	8e-17	1
CP005077	Bacteria : Tenericutes : Mollicutes : Entomoplasmatales : Spiroplasmataceae : Spiroplasma : Spiroplasma chrysopicola DF-1	Spiroplasma chrysopicola DF-1	PFLU6073	288	0.799	SCHRY_v1c07150	278	0.831	0.235	4e-16	1
AP008955	Bacteria : Firmicutes : Bacilli : Bacillales : Paenibacillaceae : Brevibacillus : Brevibacillus brevis NBRC 100599	Brevibacillus brevis NBRC 100599	PFLU6073	288	0.823	BBR47_13390	288	0.83	0.371	4e-42	1
CP002042	Bacteria : Deinococcus-Thermus : Deinococci : Thermales : Thermaceae : Meiothermus : Meiothermus silvanus DSM 9946	Meiothermus silvanus DSM 9946	PFLU6073	288	0.802	Mesil_0283	279	0.828	0.325	4e-31	1
HE971709	Bacteria : Actinobacteria : Streptomycetales : Streptomycetaceae : Streptomyces : Streptomyces davawensis JCM 4913	Streptomyces davawensis JCM 4913	PFLU6073	288	0.84	BN159_4894	300	0.827	0.368	3e-32	1
FR687359	Bacteria : Proteobacteria : Betaproteobacteria : Burkholderiales : Burkholderiaceae : Paraburkholderia : Paraburkholderia rhizoxinica HKI 454	Burkholderia rhizoxinica HKI 454	PFLU6073	288	0.969	RBRH_03175	338	0.825	0.401	4e-71	1
FR687359	Bacteria : Proteobacteria : Betaproteobacteria : Burkholderiales : Burkholderiaceae : Paraburkholderia : Paraburkholderia rhizoxinica HKI 454	Burkholderia rhizoxinica HKI 454	PFLU6073	288	0.969	RBRH_03175	338	0.825	0.401	4e-71	1
CP003275	Bacteria : Actinobacteria : Streptomycetales : Streptomycetaceae : Streptomyces : Streptomyces hygroscopicus subsp. jinggangensis 5008	Streptomyces hygroscopicus subsp. jinggangensis 5008	PFLU6073	288	0.84	SHJG_4818	301	0.824	0.364	9e-30	1
CP006259	Bacteria : Actinobacteria : Streptomycetales : Streptomycetaceae : Streptomyces : Streptomyces collinus Tu 365	Streptomyces collinus Tu 365	PFLU6073	288	0.84	B446_17430	301	0.824	0.355	3e-27	1
CP000249	Bacteria : Actinobacteria : Frankiales : Frankiaceae : Frankia : Frankia sp. CcI3	Frankia sp. CcI3	PFLU6073	288	0.851	Francci3_1970	299	0.823	0.339	1e-27	1
CP006871	Bacteria : Actinobacteria : Streptomycetales : Streptomycetaceae : Streptomyces : Streptomyces albulus ZPM	Streptomyces albulus ZPM	PFLU6073	288	0.84	SAZ_25655	302	0.821	0.347	1e-27	1
CP002994	Bacteria : Actinobacteria : Streptomycetales : Streptomycetaceae : Streptomyces : Streptomyces violaceusniger Tu 4113	Streptomyces violaceusniger Tu 4113	PFLU6073	288	0.84	Strvi_8752	303	0.818	0.335	1e-29	1
CP006842	Bacteria : Actinobacteria : Corynebacteriales : Corynebacteriaceae : Corynebacterium : Corynebacterium glyciniphilum AJ 3170	Corynebacterium glyciniphilum AJ 3170	PFLU6073	288	0.781	CGLY_12160	269	0.818	0.298	3e-16	1
CP002475	Bacteria : Actinobacteria : Streptomycetales : Streptomycetaceae : Streptomyces : Streptomyces pratensis ATCC 33331	Streptomyces pratensis ATCC 33331	PFLU6073	288	0.84	Sfla_2773	305	0.813	0.355	5e-25	1
CP002993	Bacteria : Actinobacteria : Streptomycetales : Streptomycetaceae : Streptomyces : Streptomyces sp. SirexAA-E	Streptomyces sp. SirexAA-E	PFLU6073	288	0.84	SACTE_3731	305	0.813	0.351	7e-27	1
CP003219	Bacteria : Actinobacteria : Streptomycetales : Streptomycetaceae : Streptomyces : Streptomyces cattleya NRRL 8057 = DSM 46488	Streptomyces cattleya NRRL 8057 = DSM 46488	PFLU6073	288	0.84	SCATT_24270	306	0.81	0.326	2e-21	1
CP010519	Bacteria : Actinobacteria : Streptomycetales : Streptomycetaceae : Streptomyces : Streptomyces albus	Streptomyces albus strain DSM 41398	PFLU6073	288	0.84	SLNWT_4209	307	0.808	0.343	5e-28	1
CP007585	Bacteria : Tenericutes : Mollicutes : Mycoplasmataceae : Mycoplasma : Mycoplasma flocculare ATCC 27399	Mycoplasma flocculare ATCC 27399	PFLU6073	288	0.785	MYF_01995	271	0.808	0.204	1e-07	1
CP001185	Bacteria : Thermotogae : Thermotogales : Fervidobacteriaceae : Thermosipho : Thermosipho africanus TCF52B	Thermosipho africanus TCF52B	PFLU6073	288	0.83	THA_1990	290	0.807	0.255	3e-22	1
BA000030	Bacteria : Actinobacteria : Streptomycetales : Streptomycetaceae : Streptomyces : Streptomyces avermitilis MA-4680 = NBRC 14893	Streptomyces avermitilis MA-4680 = NBRC 14893	PFLU6073	288	0.84	SAVERM_3923	308	0.805	0.364	2e-28	1
CP002047	Bacteria : Actinobacteria : Streptomycetales : Streptomycetaceae : Streptomyces : Streptomyces bingchenggensis BCW-1	Streptomyces bingchenggensis BCW-1	PFLU6073	288	0.84	SBI_04944	309	0.803	0.339	7e-28	1
CP001645	Bacteria : Proteobacteria : Betaproteobacteria : Burkholderiales : Burkholderiaceae : Ralstonia : Ralstonia pickettii 12D	Ralstonia pickettii 12D chromosome 2	PFLU6073	288	0.785	Rpic12D_3787	280	0.8	0.403	3e-48	1
CP001645	Bacteria : Proteobacteria : Betaproteobacteria : Burkholderiales : Burkholderiaceae : Ralstonia : Ralstonia pickettii 12D	Ralstonia pickettii 12D chromosome 2	PFLU6073	288	0.785	Rpic12D_3787	280	0.8	0.403	3e-48	1
CP010407	Bacteria : Actinobacteria : Streptomycetales : Streptomycetaceae : Streptomyces : Streptomyces vietnamensis	Streptomyces vietnamensis strain GIM4.0001	PFLU6073	288	0.823	SVTN_21045	305	0.797	0.346	3e-26	1
FR845719	Bacteria : Actinobacteria : Streptomycetales : Streptomycetaceae : Streptomyces : Streptomyces venezuelae ATCC 10712	Streptomyces venezuelae ATCC 10712	PFLU6073	288	0.823	SVEN_4061	305	0.797	0.346	4e-26	1
CP001814	Bacteria : Actinobacteria : Streptosporangiales : Streptosporangiaceae : Streptosporangium : Streptosporangium roseum DSM 43021	Streptosporangium roseum DSM 43021	PFLU6073	288	0.816	Sros_5684	299	0.796	0.319	3e-29	1
CP003021	Bacteria : Tenericutes : Mollicutes : Mycoplasmataceae : Mycoplasma : Mycoplasma putrefaciens KS1	Mycoplasma putrefaciens KS1	PFLU6073	288	0.792	MPUT_0658	271	0.793	0.228	6e-07	1
CP004008	Bacteria : Firmicutes : Bacilli : Bacillales : Bacillaceae : Geobacillus : Geobacillus sp. GHH01	Geobacillus sp. GHH01	PFLU6073	288	0.764	GHH_c33040	255	0.792	0.282	1e-10	1
AP009493	Bacteria : Actinobacteria : Streptomycetales : Streptomycetaceae : Streptomyces : Streptomyces griseus subsp. griseus NBRC 13350	Streptomyces griseus subsp. griseus NBRC 13350	PFLU6073	288	0.816	SGR_3199	305	0.79	0.357	8e-26	1
CP005080	Bacteria : Actinobacteria : Streptomycetales : Streptomycetaceae : Streptomyces : Streptomyces fulvissimus DSM 40593	Streptomyces fulvissimus DSM 40593	PFLU6073	288	0.816	SFUL_4129	305	0.79	0.349	2e-24	1
CP000725	Bacteria : Firmicutes : Bacilli : Lactobacillales : Streptococcaceae : Streptococcus : Streptococcus gordonii str. Challis substr. CH1	Streptococcus gordonii str. Challis substr. CH1	PFLU6073	288	0.788	SGO_0127	284	0.782	0.229	4e-14	1
CP000725	Bacteria : Firmicutes : Bacilli : Lactobacillales : Streptococcaceae : Streptococcus : Streptococcus gordonii str. Challis substr. CH1	Streptococcus gordonii str. Challis substr. CH1	PFLU6073	288	0.788	SGO_0127	284	0.782	0.229	4e-14	1
CP003746	Bacteria : Proteobacteria : Gammaproteobacteria : Cellvibrionales : Cellvibrionaceae : Simiduia : Simiduia agarivorans SA1 = DSM 21679	Simiduia agarivorans SA1 = DSM 21679	PFLU6073	288	0.514	M5M_12582	190	0.779	0.595	7e-57	1
CP003746	Bacteria : Proteobacteria : Gammaproteobacteria : Cellvibrionales : Cellvibrionaceae : Simiduia : Simiduia agarivorans SA1 = DSM 21679	Simiduia agarivorans SA1 = DSM 21679	PFLU6073	288	0.514	M5M_12582	190	0.779	0.595	7e-57	1
CP009124	Bacteria : Actinobacteria : Streptomycetales : Streptomycetaceae : Streptomyces : Streptomyces lividans TK24	Streptomyces lividans TK24	PFLU6073	288	0.84	SLIV_16855	320	0.775	0.351	2e-26	1
CP000264	Bacteria : Proteobacteria : Alphaproteobacteria : Rhodobacterales : Rhodobacteraceae : Jannaschia : Jannaschia sp. CCS1	Jannaschia sp. CCS1	PFLU6073	288	0.799	Jann_3802	306	0.765	0.326	8e-26	1
CP004753	Bacteria : Proteobacteria : Gammaproteobacteria : Pasteurellales : Pasteurellaceae : Mannheimia : Mannheimia haemolytica USDA-ARS-USMARC-185	Mannheimia haemolytica USDA-ARS-USMARC-185	PFLU6073	288	0.747	D648_13610	289	0.761	0.316	9e-29	1
CP006953	Bacteria : Proteobacteria : Gammaproteobacteria : Pasteurellales : Pasteurellaceae : Mannheimia : Mannheimia varigena USDA-ARS-USMARC-1388	Mannheimia varigena USDA-ARS-USMARC-1388	PFLU6073	288	0.747	X875_10180	289	0.761	0.302	3e-28	1
FN554889	Bacteria : Actinobacteria : Streptomycetales : Streptomycetaceae : Streptomyces : Streptomyces scabiei 87.22	Streptomyces scabiei 87.22	PFLU6073	288	0.84	SCAB_50601	327	0.758	0.351	8e-26	1
CP008747	Bacteria : Firmicutes : Bacilli : Bacillales : Staphylococcaceae : Staphylococcus : Staphylococcus hyicus	Staphylococcus hyicus strain ATCC 11249	PFLU6073	288	0.75	SHYC_10815	269	0.755	0.222	9e-10	1
CP005929	Bacteria : Actinobacteria : Micromonosporales : Micromonosporaceae : Actinoplanes : Actinoplanes sp. N902-109	Actinoplanes sp. N902-109	PFLU6073	288	0.819	L083_2285	321	0.754	0.347	2e-26	1
CP001674	Bacteria : Proteobacteria : Betaproteobacteria : Methylophilales : Methylophilaceae : Methylovorus : Methylovorus glucosetrophus SIP3-4	Methylovorus glucosetrophus SIP3-4	PFLU6073	288	0.507	Msip34_1497	178	0.753	0.288	0.0004	1
CP002252	Bacteria : Proteobacteria : Betaproteobacteria : Methylophilales : Methylophilaceae : Methylovorus : Methylovorus sp. MP688	Methylovorus sp. MP688	PFLU6073	288	0.507	MPQ_1560	178	0.753	0.288	0.0004	1
CP001674	Bacteria : Proteobacteria : Betaproteobacteria : Methylophilales : Methylophilaceae : Methylovorus : Methylovorus glucosetrophus SIP3-4	Methylovorus glucosetrophus SIP3-4	PFLU6073	288	0.507	Msip34_1497	178	0.753	0.288	0.0004	1
CP002252	Bacteria : Proteobacteria : Betaproteobacteria : Methylophilales : Methylophilaceae : Methylovorus : Methylovorus sp. MP688	Methylovorus sp. MP688	PFLU6073	288	0.507	MPQ_1560	178	0.753	0.288	0.0004	1
CP006272	Bacteria : Actinobacteria : Micromonosporales : Micromonosporaceae : Actinoplanes : Actinoplanes friuliensis DSM 7358	Actinoplanes friuliensis DSM 7358	PFLU6073	288	0.819	AFR_11180	323	0.749	0.314	3e-26	1
AP012319	Bacteria : Actinobacteria : Micromonosporales : Micromonosporaceae : Actinoplanes : Actinoplanes missouriensis 431	Actinoplanes missouriensis 431	PFLU6073	288	0.819	AMIS_16920	324	0.747	0.339	9e-26	1
FN568063	Bacteria : Firmicutes : Bacilli : Lactobacillales : Streptococcaceae : Streptococcus : Streptococcus mitis B6	Streptococcus mitis B6	PFLU6073	288	0.747	smi_0612	283	0.735	0.209	6e-09	1
FN568063	Bacteria : Firmicutes : Bacilli : Lactobacillales : Streptococcaceae : Streptococcus : Streptococcus mitis B6	Streptococcus mitis B6	PFLU6073	288	0.747	smi_0612	283	0.735	0.209	6e-09	1
CP005384	Bacteria : Proteobacteria : Gammaproteobacteria : Pasteurellales : Pasteurellaceae : Haemophilus : Haemophilus parasuis ZJ0906	Haemophilus parasuis ZJ0906	PFLU6073	288	0.719	K756_04390	288	0.733	0.333	1e-32	1
CP001837	Bacteria : Firmicutes : Bacilli : Bacillales : Staphylococcaceae : Staphylococcus : Staphylococcus lugdunensis HKU09-01	Staphylococcus lugdunensis HKU09-01	PFLU6073	288	0.705	SLGD_00267	266	0.726	0.241	8e-15	1
CP007715	Bacteria : Proteobacteria : Gammaproteobacteria : Pasteurellales : Pasteurellaceae : Actinobacillus : Actinobacillus equuli subsp. equuli	Actinobacillus equuli subsp. equuli strain 19392	PFLU6073	288	0.681	ACEE_03520	290	0.69	0.321	3e-30	1
CP003875	Bacteria : Proteobacteria : Gammaproteobacteria : Pasteurellales : Pasteurellaceae : Actinobacillus : Actinobacillus suis H91-0380	Actinobacillus suis H91-0380	PFLU6073	288	0.681	ASU2_03550	290	0.69	0.321	3e-30	1
AE017143	Bacteria : Proteobacteria : Gammaproteobacteria : Pasteurellales : Pasteurellaceae : Haemophilus : Haemophilus ducreyi 35000HP	Haemophilus ducreyi 35000HP	PFLU6073	288	0.681	HD_1380	292	0.685	0.342	8e-31	1
AE017263	Bacteria : Tenericutes : Mollicutes : Entomoplasmatales : Entomoplasmataceae : Mesoplasma : Mesoplasma florum L1	Mesoplasma florum L1	PFLU6073	288	0.635	Mfl641	271	0.668	0.169	7e-05	1
CP010028	Bacteria : Deinococcus-Thermus : Deinococci : Deinococcales : Deinococcaceae : Deinococcus : Deinococcus swuensis	Deinococcus swuensis strain DY59	PFLU6073	288	0.663	QR90_02160	292	0.658	0.346	5e-27	1
CP002878	Bacteria : Proteobacteria : Betaproteobacteria : Burkholderiales : Burkholderiaceae : Cupriavidus : Cupriavidus necator N-1	Cupriavidus necator N-1 chromosome 2	PFLU6073	288	0.882	CNE_2c10250	388	0.657	0.346	2e-39	1
CP002878	Bacteria : Proteobacteria : Betaproteobacteria : Burkholderiales : Burkholderiaceae : Cupriavidus : Cupriavidus necator N-1	Cupriavidus necator N-1 chromosome 2	PFLU6073	288	0.882	CNE_2c10250	388	0.657	0.346	2e-39	1
CP003555	Bacteria : Proteobacteria : Betaproteobacteria : Burkholderiales : Alcaligenaceae : Advenella kashmirensis WT001	Advenella kashmirensis WT001	PFLU6073	288	0.875	TKWG_20495	385	0.649	0.29	6e-20	1
CP003555	Bacteria : Proteobacteria : Betaproteobacteria : Burkholderiales : Alcaligenaceae : Advenella kashmirensis WT001	Advenella kashmirensis WT001	PFLU6073	288	0.875	TKWG_20495	385	0.649	0.29	6e-20	1
CP003382	Bacteria : Deinococcus-Thermus : Deinococci : Deinococcales : Deinococcaceae : Deinococcus : Deinococcus peraridilitoris DSM 19664	Deinococcus peraridilitoris DSM 19664	PFLU6073	288	0.649	Deipe_1188	288	0.639	0.342	7e-28	1
CP002191	Bacteria : Deinococcus-Thermus : Deinococci : Deinococcales : Deinococcaceae : Deinococcus : Deinococcus gobiensis I-0	Deinococcus gobiensis I-0	PFLU6073	288	0.656	DGo_CA0613	291	0.639	0.333	4e-23	1
CP005074	Bacteria : Tenericutes : Mollicutes : Entomoplasmatales : Spiroplasmataceae : Spiroplasma : Spiroplasma taiwanense CT-1	Spiroplasma taiwanense CT-1	PFLU6073	288	0.622	STAIW_v1c08600	285	0.639	0.19	5e-07	1
CP002454	Bacteria : Deinococcus-Thermus : Deinococci : Deinococcales : Deinococcaceae : Deinococcus : Deinococcus maricopensis DSM 21211	Deinococcus maricopensis DSM 21211	PFLU6073	288	0.639	Deima_0544	282	0.635	0.321	3e-23	1
CP007456	Bacteria : Actinobacteria : Bifidobacteriales : Bifidobacteriaceae : Bifidobacterium : Bifidobacterium kashiwanohense PV20-2	Bifidobacterium kashiwanohense PV20-2	PFLU6073	288	0.719	AH68_06165	333	0.628	0.237	0.0009	1
AP011540	Bacteria : Actinobacteria : Micrococcales : Micrococcaceae : Rothia : Rothia mucilaginosa DY-18	Rothia mucilaginosa DY-18	PFLU6073	288	0.632	RMDY18_05490	272	0.621	0.214	2e-05	1
CP005076	Bacteria : Tenericutes : Mollicutes : Entomoplasmatales : Spiroplasmataceae : Spiroplasma : Spiroplasma diminutum CUAS-1	Spiroplasma diminutum CUAS-1	PFLU6073	288	0.622	SDIMI_v3c06200	285	0.621	0.162	8e-07	1
AM946015	Bacteria : Firmicutes : Bacilli : Lactobacillales : Streptococcaceae : Streptococcus : Streptococcus uberis 0140J	Streptococcus uberis 0140J	PFLU6073	288	0.587	SUB1650	270	0.604	0.266	2e-12	1
AM946015	Bacteria : Firmicutes : Bacilli : Lactobacillales : Streptococcaceae : Streptococcus : Streptococcus uberis 0140J	Streptococcus uberis 0140J	PFLU6073	288	0.587	SUB1650	270	0.604	0.266	2e-12	1
CP002280	Bacteria : Actinobacteria : Micrococcales : Micrococcaceae : Rothia : Rothia dentocariosa ATCC 17931	Rothia dentocariosa ATCC 17931	PFLU6073	288	0.632	HMPREF0733_10216	299	0.565	0.203	0.0003	1
CP002917	Bacteria : Actinobacteria : Corynebacteriales : Corynebacteriaceae : Corynebacterium : Corynebacterium variabile DSM 44702	Corynebacterium variabile DSM 44702	PFLU6073	288	0.528	CVAR_0765	274	0.555	0.316	4e-12	1
CP010437	Bacteria : Actinobacteria : Bifidobacteriales : Bifidobacteriaceae : Bifidobacterium : Bifidobacterium adolescentis	Bifidobacterium adolescentis strain BBMN23	PFLU6073	288	0.531	BBMN23_1419	288	0.517	0.248	5e-05	1
CP001991	Bacteria : Tenericutes : Mollicutes : Mycoplasmataceae : Mycoplasma : Mycoplasma crocodyli MP145	Mycoplasma crocodyli MP145	PFLU6073	288	0.403	MCRO_0267	287	0.415	0.25	7e-05	1
FR824043	Bacteria : Firmicutes : Bacilli : Lactobacillales : Streptococcaceae : Streptococcus : Streptococcus gallolyticus subsp. gallolyticus ATCC BAA-2069	Streptococcus gallolyticus subsp. gallolyticus ATCC BAA-2069 complete chromosome sequence, strain ATCC BAA-2069	PFLU6073	288	0.267	SGGBAA2069_c16380	246	0.317	0.286	3e-07	1
FR824043	Bacteria : Firmicutes : Bacilli : Lactobacillales : Streptococcaceae : Streptococcus : Streptococcus gallolyticus subsp. gallolyticus ATCC BAA-2069	Streptococcus gallolyticus subsp. gallolyticus ATCC BAA-2069 complete chromosome sequence, strain ATCC BAA-2069	PFLU6073	288	0.267	SGGBAA2069_c16380	246	0.317	0.286	3e-07	1
CP002623	Bacteria : Proteobacteria : Alphaproteobacteria : Rhodobacterales : Rhodobacteraceae : Roseobacter : Roseobacter litoralis Och 149	Roseobacter litoralis Och 149	PFLU6073	288	0.208	RLO149_c020770	298	0.201	0.383	9e-08	1
CP002623	Bacteria : Proteobacteria : Alphaproteobacteria : Rhodobacterales : Rhodobacteraceae : Roseobacter : Roseobacter litoralis Och 149	Roseobacter litoralis Och 149	PFLU6073	288	0.208	RLO149_c020770	298	0.201	0.383	9e-08	1
CP000699	Bacteria : Proteobacteria : Alphaproteobacteria : Sphingomonadales : Sphingomonadaceae : Sphingomonas : Sphingomonas wittichii RW1	Sphingomonas wittichii RW1	PFLU6073	288	0.188	Swit_1822	309	0.175	0.37	0.001	1
CP000699	Bacteria : Proteobacteria : Alphaproteobacteria : Sphingomonadales : Sphingomonadaceae : Sphingomonas : Sphingomonas wittichii RW1	Sphingomonas wittichii RW1	PFLU6073	288	0.188	Swit_1822	309	0.175	0.37	0.001	1
CP006936	Bacteria : Actinobacteria : Corynebacteriales : Mycobacteriaceae : Mycobacterium : Mycobacterium neoaurum VKM Ac-1815D	Mycobacterium neoaurum VKM Ac-1815D	PFLU6073	288	0.226	D174_23660	402	0.162	0.323	0.001	1
CP001312	Bacteria : Proteobacteria : Alphaproteobacteria : Rhodobacterales : Rhodobacteraceae : Rhodobacter : Rhodobacter capsulatus SB 1003	Rhodobacter capsulatus SB 1003	PFLU6073	288	0.115	RCAP_rcc00623	276	0.12	0.545	0.0001	1
CP001312	Bacteria : Proteobacteria : Alphaproteobacteria : Rhodobacterales : Rhodobacteraceae : Rhodobacter : Rhodobacter capsulatus SB 1003	Rhodobacter capsulatus SB 1003	PFLU6073	288	0.115	RCAP_rcc00623	276	0.12	0.545	0.0001	1
