# Supplementary material for: One ligand, two regulators and three binding sites: How KDPG controls primary carbon metabolism in Pseudomonas
Source: PLoS Genet. 2017 Jun 28;13(6):e1006839. doi: 10.1371/journal.pgen.1006839 (PMC5489143; doi:10.1371/journal.pgen.1006839)
Supplement: S2 Table — The 28 bp consensus sequences are grouped in different coloured boxes, relative to their targets. In yellow pntAA, in blue gap, in orange pckA, in green glcB, in light blue PFLU2154 hypothetical protein, in violet aceA, in grey rccR. The 15 bp consensus sequence relative to aceE is shown in the pink box. (XLSX) [file pgen.1006839.s008.xlsx]

## Sheet: Sheet1
accession	organism	pattern	position	found	strand	misAllowed	misActual	leftGene	strand	distance	leftProduct	inGene	strand	distance	inProduct	rightGene	strand	distance	rightProduct
AM181176	Pseudomonas fluorescens SBW25	ATGACGGGTGACGAAAAATTAACTACAA	115321	ATGACGGGTGACGAAAAATTAACTACAA	1	3	0	PFLU_0113	-1	171	NAD(P) transhydrogenase subunit alpha 1	-	-	-	-	PFLU_0114	-1	282	putative LysR-family regulatory protein
CP000094	Pseudomonas fluorescens Pf0-1	ATGACGGGTGACGAAAAATTAACTACAA	117054	ATGACGGGTGACGGAAAATTAACTACAA	1	3	1	Pfl01_0114	-1	153	NAD(P) transhydrogenase subunit alpha 1	Pfl01_0115	1	106	hypothetical protein	Pfl01_0116	-1	282	putative LysR-family regulatory protein
CP002585	Pseudomonas brassicacearum subsp. brassicacearum NFM421	ATGACGGGTGACGAAAAATTAACTACAA	178078	ATGACGGGTGACGGAAAATTAACTACAA	1	3	1	PSEBR_a154	-1	152	NAD(P)(+) transhydrogenase (AB-specific), subunit alpha 1	-	-	-	-	PSEBR_a155	-1	283	Putative transcription factor, LysR family
CP003041	Pseudomonas fluorescens A506	ATGACGGGTGACGAAAAATTAACTACAA	115474	ATGACGGGTGACGAAAAATTAACTACAA	1	3	0	PflA506_0110	-1	171	NAD(P) transhydrogenase, alpha subunit part 1	-	-	-	-	PflA506_0111	-1	282	transcriptional regulator GcdR
CP003150	Pseudomonas fluorescens F113	ATGACGGGTGACGAAAAATTAACTACAA	161516	ATGACGGGTGACGGAAAATTAACTACAA	1	3	1	PSF113_0149	-1	152	PntAA	-	-	-	-	PSF113_0150	-1	283	glycine cleavage system transcriptional activator
CP003880	Pseudomonas sp. UW4	ATGACGGGTGACGAAAAATTAACTACAA	106817	ATGACGGGTGACGGAAAATTAACTACAA	1	3	1	PputUW4_00106	-1	153	NAD(P) transhydrogenase subunit alpha part 1	-	-	-	-	PputUW4_00107	-1	283	glycine cleavage system transcriptional activator
CP004045	Pseudomonas poae RE*1-1-14	ATGACGGGTGACGAAAAATTAACTACAA	4895900	ATGACGGGTGACGAATAATTAACTACAA	1	3	1	H045_21605	-1	171	NAD(P) transhydrogenase subunit alpha	-	-	-	-	H045_21610	-1	281	transcriptional regulator GcdR
CP005960	Pseudomonas mandelii JR-1	ATGACGGGTGACGAAAAATTAACTACAA	3783677	ATGACGGGTGACGGAAAATTAACTACAA	-1	3	1	OU5_3331	1	283	LysR family transcriptional regulator	-	-	-	-	OU5_3332	1	153	NAD(P)(+) transhydrogenase (AB-specific)
CP005975	Pseudomonas fluorescens PICF7	ATGACGGGTGACGAAAAATTAACTACAA	1692874	ATGACGGGTGACGAAAAATTAACTACAA	-1	3	0	PFLUOLIPICF7_07675	1	282	LysR family transcriptional regulator	-	-	-	-	PFLUOLIPICF7_07680	1	171	NAD(P) transhydrogenase subunit alpha
CP006852	Pseudomonas sp. TKP	ATGACGGGTGACGAAAAATTAACTACAA	160536	ATGACGGGTGACGAAAAATTAACTACAA	1	3	0	U771_00780	-1	171	NAD(P) transhydrogenase subunit alpha	-	-	-	-	U771_00785	-1	282	LysR family transcriptional regulator
CP007410	Pseudomonas brassicacearum strain DF41	ATGACGGGTGACGAAAAATTAACTACAA	6514980	ATGACGGGTGACGGAAAATTAACTACAA	-1	3	1	CD58_29225	1	283	LysR family transcriptional regulator	-	-	-	-	CD58_29230	1	152	NADP transhydrogenase subunit alpha
CP008696	Pseudomonas chlororaphis strain PA23	ATGACGGGTGACGAAAAATTAACTACAA	6341123	ATGAGGGGTGACGGAAAATTAACTACAA	-1	3	2	EY04_28910	1	283	LysR family transcriptional regulator	-	-	-	-	EY04_28915	1	169	NADP transhydrogenase subunit alpha
CP008896	Pseudomonas fluorescens strain UK4	ATGACGGGTGACGAAAAATTAACTACAA	3992117	ATGACGGGTGACGAAAAATTAACTACAA	1	3	0	HZ99_18380	-1	169	NADP transhydrogenase subunit alpha	-	-	-	-	HZ99_18385	-1	281	LysR family transcriptional regulator
CP009290	Pseudomonas chlororaphis subsp. aurantiaca strain JD37	ATGACGGGTGACGAAAAATTAACTACAA	6584821	ATGAGGGGTGACGGAAAATTAACTACAA	-1	3	2	JM49_29965	1	283	LysR family transcriptional regulator	-	-	-	-	JM49_29970	1	169	NADP transhydrogenase subunit alpha
CP011110	Pseudomonas chlororaphis strain PCL1606	ATGACGGGTGACGAAAAATTAACTACAA	6508564	ATGACGGGTGACGGAAAATTAACTACAA	-1	3	1	PCL1606_59600	1	283	LysR family transcriptional regulator	-	-	-	-	PCL1606_59610	1	169	NAD(P) transhydrogenase subunit alpha
CP011117	Pseudomonas fluorescens strain LBUM223	ATGACGGGTGACGAAAAATTAACTACAA	3530760	ATGACGGGTGACGAAAAATTAACTACAA	1	3	0	VO64_3161	-1	171	NAD(P) transhydrogenase alpha subunit	-	-	-	-	VO64_3162	-1	283	Glycine cleavage system transcriptional activator
AE004091	Pseudomonas aeruginosa PAO1	ATGTAGGGGCTGAAAAAAGGGGCTACAT	3360733	ATGTAGGGGATGAAAAAAGGGGCTACAT	1	3	1	PA3001	-1	93	probable glyceraldehyde-3-phosphate dehydrogenase	-	-	-	-	PA3002	1	128	transcription-repair coupling protein Mfd
AE015451	Pseudomonas putida KT2440	ATGTAGGGGCTGAAAAAAGGGGCTACAT	2455260	ATGTAGGGACAGAAAAAAGGGGCTACAT	-1	3	2	PP_2148	-1	156	transcription-repair coupling factor	-	-	-	-	PP_2149	1	12	glyceraldehyde-3-phosphate dehydrogenase
AE016853	Pseudomonas syringae pv. tomato str. DC3000	ATGTAGGGGCTGAAAAAAGGGGCTACAT	2275349	ATGTAGGGGCTGAAAAAAGGGGCTACAT	-1	3	0	PSPTO_2101	-1	178	transcription-repair coupling factor	-	-	-	-	PSPTO_2102	1	27	glyceraldehyde 3-phosphate dehydrogenase, type I
AM181176	Pseudomonas fluorescens SBW25	ATGTAGGGGCTGAAAAAAGGGGCTACAT	1718913	ATGTAGGGGCTGAAAAAAGGGGCTACAT	-1	3	0	PFLU_1565	-1	329	transcription-repair coupling factor	-	-	-	-	PFLU_1566	1	12	glyceraldehyde-3-phosphate dehydrogenase
AP012280	Pseudomonas aeruginosa NCGM2.S1	ATGTAGGGGCTGAAAAAAGGGGCTACAT	4439045	ATGTAGGGGATGAAAAAAGGGGCTACAT	1	3	1	NCGM2_4116	-1	30	glyceraldehyde-3-phosphate dehydrogenase	-	-	-	-	NCGM2_4117	1	128	transcription-repair coupling factor
AP013070	Pseudomonas putida NBRC 14164	ATGTAGGGGCTGAAAAAAGGGGCTACAT	4204891	ATGTAGGGACAGAAAAAAGGGGCTACAT	1	3	2	PP4_37000	-1	90	putative glyceraldehyde-3-phosphate dehydrogenase	-	-	-	-	PP4_37010	1	180	transcription-repair coupling factor
AP014522	Pseudomonas protegens Cab57	ATGTAGGGGCTGAAAAAAGGGGCTACAT	2235776	ATGTAGGGGCAGAAAAAAGGGGCTACAT	-1	3	1	PPC_2026	-1	402	transcription-repair coupling factor	-	-	-	-	PPC_2027	1	27	glyceraldehyde-3-phosphate dehydrogenase
AP014622	Pseudomonas aeruginosa DNA strain: NCGM 1900	ATGTAGGGGCTGAAAAAAGGGGCTACAT	3450735	ATGTAGGGGATGAAAAAAGGGGCTACAT	-1	3	1	NCGM1900_3303	-1	128	transcription-repair coupling factor	-	-	-	-	NCGM1900_3304	1	30	glyceraldehyde-3-phosphate dehydrogenase
AP014627	Pseudomonas sp. Os17	ATGTAGGGGCTGAAAAAAGGGGCTACAT	2169747	ATGTAGGGGCAGAAAAAAGGGGCTACAT	-1	3	1	POS17_1977	-1	343	transcription-repair coupling factor	-	-	-	-	POS17_1978	1	27	glyceraldehyde-3-phosphate dehydrogenase
AP014628	Pseudomonas sp. St29	ATGTAGGGGCTGAAAAAAGGGGCTACAT	2244610	ATGTAGGGGCAGAAAAAAGGGGCTACAT	-1	3	1	PST29_2068	-1	343	transcription-repair coupling factor	-	-	-	-	PST29_2069	1	27	glyceraldehyde-3-phosphate dehydrogenase
AP014637	Pseudomonas sp. StFLB209	ATGTAGGGGCTGAAAAAAGGGGCTACAT	4221808	ATGTAGGGGCTGAAAAAAGGGGCTACAT	-1	3	0	PSCI_3763	-1	177	transcription-repair coupling factor	-	-	-	-	PSCI_3764	1	27	glyceraldehyde-3-phosphate dehydrogenase
AP014646	Pseudomonas aeruginosa DNA strain: NCGM 1984	ATGTAGGGGCTGAAAAAAGGGGCTACAT	2165742	ATGTAGGGGATGAAAAAAGGGGCTACAT	-1	3	1	NCGM1984_2039	-1	128	transcription-repair coupling factor	-	-	-	-	NCGM1984_2040	1	30	glyceraldehyde-3-phosphate dehydrogenase
CP000058	Pseudomonas savastanoi pv. phaseolicola 1448A	ATGTAGGGGCTGAAAAAAGGGGCTACAT	2151776	ATGTAGGGGCTGAAAAAAGGGGCTACAT	-1	3	0	PSPPH_1851	-1	179	transcription-repair coupling factor	-	-	-	-	PSPPH_1852	1	12	glyceraldehyde 3-phosphate dehydrogenase, type I
CP000075	Pseudomonas syringae pv. syringae B728a	ATGTAGGGGCTGAAAAAAGGGGCTACAT	2170591	ATGTAGGGGCTGAAAAAAGGGGCTACAT	-1	3	0	Psyr_1896	-1	179	transcription-repair coupling factor	-	-	-	-	Psyr_1897	1	12	Glyceraldehyde-3-phosphate dehydrogenase, type I
CP000076	Pseudomonas protegens Pf-5	ATGTAGGGGCTGAAAAAAGGGGCTACAT	2186230	ATGTAGGGGCAGAAAAAAGGGGCTACAT	-1	3	1	PFL_1954	-1	342	transcription-repair coupling factor	-	-	-	-	PFL_1955	1	12	glyceraldehyde-3-phosphate dehydrogenase, type I
CP000094	Pseudomonas fluorescens Pf0-1	ATGTAGGGGCTGAAAAAAGGGGCTACAT	4368504	ATGTAGGGGCAGAAAAAAGGGGCTACAT	1	3	1	Pfl01_3865	-1	12	glyceraldehyde-3-phosphate dehydrogenase	-	-	-	-	Pfl01_3866	1	343	transcription-repair coupling factor
CP000304	Pseudomonas stutzeri A1501	ATGTAGGGGCTGAAAAAAGGGGCTACAT	2875101	ATGTAGGGGCTGAGAAAAGGGGCTACAT	1	3	1	PST_2656	-1	31	glyceraldehyde 3-phosphate dehydrogenase	-	-	-	-	PST_2657	1	129	transcription-repair coupling protein Mfd
CP000438	Pseudomonas aeruginosa UCBPP-PA14	ATGTAGGGGCTGAAAAAAGGGGCTACAT	2208583	ATGTAGGGGATGAAAAAAGGGGCTACAT	-1	3	1	PA14_25230	-1	128	transcription-repair coupling factor	-	-	-	-	PA14_25250	1	93	putative glyceraldehyde 3-phosphate dehydrogenase
CP000680	Pseudomonas mendocina ymp	ATGTAGGGGCTGAAAAAAGGGGCTACAT	1758441	ATGTAGGGGCTGAAAAAAGGGGCTACAT	-1	3	0	Pmen_1593	-1	120	transcription-repair coupling factor	-	-	-	-	Pmen_1594	1	12	glyceraldehyde-3-phosphate dehydrogenase, type I
CP000712	Pseudomonas putida F1	ATGTAGGGGCTGAAAAAAGGGGCTACAT	4009642	ATGTAGGGACAGAAAAAAGGGGCTACAT	1	3	2	Pput_3593	-1	12	glyceraldehyde-3-phosphate dehydrogenase, type I	-	-	-	-	Pput_3594	1	156	transcription-repair coupling factor
CP000744	Pseudomonas aeruginosa PA7	ATGTAGGGGCTGAAAAAAGGGGCTACAT	2214498	ATGTAGGGGATGAAAAAAGGGGCTACAT	-1	3	1	PSPA7_2157	-1	128	transcription-repair coupling factor	-	-	-	-	PSPA7_2158	1	30	glyceraldehyde-3-phosphate dehydrogenase
CP000926	Pseudomonas putida GB-1	ATGTAGGGGCTGAAAAAAGGGGCTACAT	1916062	ATGTAGGGACAGAAAAAAGGGGCTACAT	-1	3	2	PputGB1_1689	-1	180	transcription-repair coupling factor	-	-	-	-	PputGB1_1690	1	12	glyceraldehyde-3-phosphate dehydrogenase, type I
CP000949	Pseudomonas putida W619	ATGTAGGGGCTGAAAAAAGGGGCTACAT	1853637	ATGTAGGGGGAGAAAAAAGGGGCTACAT	-1	3	2	PputW619_1665	-1	157	transcription-repair coupling factor	-	-	-	-	PputW619_1666	1	12	glyceraldehyde-3-phosphate dehydrogenase, type I
CP002290	Pseudomonas putida BIRD-1	ATGTAGGGGCTGAAAAAAGGGGCTACAT	3917019	ATGTAGGGACAGAAAAAAGGGGCTACAT	1	3	2	PPUBIRD1_3505	-1	27	Gap_2	-	-	-	-	PPUBIRD1_3506	1	180	Mfd
CP002496	Pseudomonas aeruginosa M18	ATGTAGGGGCTGAAAAAAGGGGCTACAT	2157390	ATGTAGGGGATGAAAAAAGGGGCTACAT	-1	3	1	PAM18_1958	-1	128	transcription-repair coupling protein Mfd	-	-	-	-	PAM18_1959	1	30	glyceraldehyde-3-phosphate dehydrogenase
CP002585	Pseudomonas brassicacearum subsp. brassicacearum NFM421	ATGTAGGGGCTGAAAAAAGGGGCTACAT	2159276	ATGTAGGGGCTGAAAAAAGGGGCTACAT	-1	3	0	PSEBR_a1759	-1	157	Transcription-repair coupling factor	-	-	-	-	PSEBR_a1760	1	90	Putatice glyceraldehyde-3-phosphate dehydrogenase (phosphorylating)
CP002620	Pseudomonas mendocina NK-01	ATGTAGGGGCTGAAAAAAGGGGCTACAT	1796023	ATGTAGGGGCTGAAAAAAGGGGCTACAT	-1	3	0	MDS_1645	-1	120	transcription-repair coupling factor	-	-	-	-	MDS_1646	1	30	glyceraldehyde-3-phosphate dehydrogenase
CP002622	Pseudomonas stutzeri DSM 4166	ATGTAGGGGCTGAAAAAAGGGGCTACAT	2966130	ATGTAGGGGCTGAGAAAAGGGGCTACAT	1	3	1	PSTAA_2777	-1	31	glyceraldehyde-3-phosphate dehydrogenase	-	-	-	-	PSTAA_2778	1	137	transcription-repair coupling protein Mfd
CP002727	Pseudomonas fulva 12-X	ATGTAGGGGCTGAAAAAAGGGGCTACAT	3122593	ATGTAGGGGCTGAAAAAAGGGGCTACAT	1	3	0	Psefu_2907	-1	29	glyceraldehyde-3-phosphate dehydrogenase, type I	-	-	-	-	Psefu_2908	1	124	transcription-repair coupling factor
CP002870	Pseudomonas putida S16	ATGTAGGGGCTGAAAAAAGGGGCTACAT	1926687	ATGTAGGGACAGAAAAAAGGGGCTACAT	-1	3	2	PPS_1713	-1	3616	conserved hypothetical protein	-	-	-	-	PPS_1716	1	27	glyceraldehyde-3-phosphate dehydrogenase
CP002881	Pseudomonas stutzeri ATCC 17588 = LMG 11199	ATGTAGGGGCTGAAAAAAGGGGCTACAT	2829989	ATGTAGGGGCTGAGAAAAGGGGCTACAT	1	3	1	PSTAB_2637	-1	31	glyceraldehyde-3-phosphate dehydrogenase	-	-	-	-	PSTAB_2638	1	129	transcription-repair coupling protein Mfd
CP003041	Pseudomonas fluorescens A506	ATGTAGGGGCTGAAAAAAGGGGCTACAT	1747913	ATGTAGGGGCAGAAAAAAGGGGCTACAT	-1	3	1	PflA506_1579	-1	329	transcription-repair coupling factor	-	-	-	-	PflA506_1580	1	27	glyceraldehyde-3-phosphate dehydrogenase, type I
CP003071	Pseudomonas stutzeri RCH2	ATGTAGGGGCTGAAAAAAGGGGCTACAT	1763041	ATGTAGGGGCTGAGAAAAGGGGCTACAT	-1	3	1	Psest_1653	-1	128	transcription-repair coupling factor Mfd	-	-	-	-	Psest_1654	1	31	glyceraldehyde-3-phosphate dehydrogenase, type I
CP003149	Pseudomonas aeruginosa DK2	ATGTAGGGGCTGAAAAAAGGGGCTACAT	2028466	ATGTAGGGGATGAAAAAAGGGGCTACAT	-1	3	1	PADK2_09335	-1	128	transcription-repair coupling factor	-	-	-	-	PADK2_09340	1	30	glyceraldehyde-3-phosphate dehydrogenase
CP003150	Pseudomonas fluorescens F113	ATGTAGGGGCTGAAAAAAGGGGCTACAT	4674509	ATGTAGGGGCTGAAAAAAGGGGCTACAT	1	3	0	PSF113_3974	-1	90	NADPH-dependent glyceraldehyde-3-phosphate dehydrogenase	-	-	-	-	PSF113_3975	1	157	Mfd
CP003190	Pseudomonas protegens CHA0	ATGTAGGGGCTGAAAAAAGGGGCTACAT	2233095	ATGTAGGGGCAGAAAAAAGGGGCTACAT	-1	3	1	PFLCHA0_c20090	-1	342	transcription-repair-coupling factor Mfd	-	-	-	-	PFLCHA0_c20100	1	12	glyceraldehyde-3-phosphate dehydrogenase Gap
CP003588	Pseudomonas putida ND6	ATGTAGGGGCTGAAAAAAGGGGCTACAT	768014	ATGTAGGGACAGAAAAAAGGGGCTACAT	1	3	2	YSA_01477	-1	12	glyceraldehyde-3-phosphate dehydrogenase	-	-	-	-	YSA_01480	1	180	transcription-repair coupling factor
CP003677	Pseudomonas stutzeri CCUG 29243	ATGTAGGGGCTGAAAAAAGGGGCTACAT	3062049	ATGTAGGGGCTGAGAAAAGGGGCTACAT	1	3	1	A458_14035	-1	31	glyceraldehyde-3-phosphate dehydrogenase	-	-	-	-	A458_14040	1	128	transcription-repair coupling factor
CP003725	Pseudomonas stutzeri DSM 10701	ATGTAGGGGCTGAAAAAAGGGGCTACAT	2770755	ATGTAGGGGCAGAGAAAAAGGGCTACAT	-1	3	3	PSJM300_12560	-1	396	transcription-repair coupling factor	-	-	-	-	PSJM300_12565	1	31	glyceraldehyde-3-phosphate dehydrogenase
CP003734	Pseudomonas putida DOT-T1E	ATGTAGGGGCTGAAAAAAGGGGCTACAT	1410259	ATGTAGGGACAGAAAAAAGGGGCTACAT	-1	3	2	T1E_1223	-1	180	Transcription-repair-coupling factor	-	-	-	-	T1E_1224	1	27	glyceraldehyde-3-phosphate dehydrogenase
CP003738	Pseudomonas putida HB3267	ATGTAGGGGCTGAAAAAAGGGGCTACAT	1880768	ATGTAGGGACAGAAAAAAGGGGCTACAT	-1	3	2	B479_08365	-1	156	transcription-repair coupling factor	-	-	-	-	B479_08370	1	27	glyceraldehyde-3-phosphate dehydrogenase
CP003880	Pseudomonas sp. UW4	ATGTAGGGGCTGAAAAAAGGGGCTACAT	4074797	ATGTAGGGGCAGAAAAAAGGGGCTACAT	1	3	1	PputUW4_03509	-1	12	glyceraldehyde-3-phosphate dehydrogenase	-	-	-	-	PputUW4_03510	1	352	transcription-repair coupling factor
CP003961	Pseudomonas sp. VLB120	ATGTAGGGGCTGAAAAAAGGGGCTACAT	1804553	ATGTAGGGACAGAAAAAAGGGGCTACAT	-1	3	2	PVLB_07955	-1	156	transcription-repair coupling factor	-	-	-	-	PVLB_07960	1	27	glyceraldehyde-3-phosphate dehydrogenase
CP004045	Pseudomonas poae RE*1-1-14	ATGTAGGGGCTGAAAAAAGGGGCTACAT	935933	ATGTAGGGGCTGAAAAAAGGGGCTACAT	-1	3	0	H045_04340	-1	329	transcription-repair coupling factor	-	-	-	-	H045_04345	1	27	glyceraldehyde-3-phosphate dehydrogenase
CP004054	Pseudomonas aeruginosa PA1	ATGTAGGGGCTGAAAAAAGGGGCTACAT	2208562	ATGTAGGGGATGAAAAAAGGGGCTACAT	-1	3	1	PA1S_10380	-1	128	transcription-repair coupling factor	-	-	-	-	PA1S_10385	1	12	glyceraldehyde-3-phosphate dehydrogenase
CP004055	Pseudomonas aeruginosa PA1R	ATGTAGGGGCTGAAAAAAGGGGCTACAT	949844	ATGTAGGGGATGAAAAAAGGGGCTACAT	1	3	1	PA1R_gp0834	-1	93	NADPH-dependent glyceraldehyde-3-phosphate dehydrogenase	-	-	-	-	PA1R_gp0835	1	128	Transcription-repair coupling factor
CP004061	Pseudomonas aeruginosa B136-33	ATGTAGGGGCTGAAAAAAGGGGCTACAT	2120371	ATGTAGGGGATGAAAAAAGGGGCTACAT	-1	3	1	G655_09775	-1	128	transcription-repair coupling factor	-	-	-	-	G655_09780	1	30	glyceraldehyde-3-phosphate dehydrogenase
CP004143	Pseudomonas denitrificans ATCC 13867	ATGTAGGGGCTGAAAAAAGGGGCTACAT	3650787	ATGTAGGAGAAGAAAAAAGGGGCTACAT	1	3	3	H681_16185	-1	30	glyceraldehyde-3-phosphate dehydrogenase	-	-	-	-	H681_16190	1	129	transcription-repair coupling factor
CP005960	Pseudomonas mandelii JR-1	ATGTAGGGGCTGAAAAAAGGGGCTACAT	6080289	ATGTAGGGGCAGAAAAAAGGGGCTACAT	-1	3	1	OU5_5486	-1	352	transcription-repair coupling factor	-	-	-	-	OU5_5487	1	12	glyceraldehyde-3-phosphate dehydrogenase
CP005975	Pseudomonas fluorescens PICF7	ATGTAGGGGCTGAAAAAAGGGGCTACAT	120660	ATGTAGGGGCTGAAAAAAGGGGCTACAT	1	3	0	PFLUOLIPICF7_00560	-1	12	glyceraldehyde-3-phosphate dehydrogenase	-	-	-	-	PFLUOLIPICF7_00565	1	329	transcription-repair coupling factor
CP005976	Pseudomonas putida H8234	ATGTAGGGGCTGAAAAAAGGGGCTACAT	1740161	ATGTAGGGACAGAAAAAAGGGGCTACAT	-1	3	2	L483_07985	-1	180	transcription-repair coupling factor	-	-	-	-	L483_07990	1	12	glyceraldehyde-3-phosphate dehydrogenase
CP006245	Pseudomonas aeruginosa RP73	ATGTAGGGGCTGAAAAAAGGGGCTACAT	3446372	ATGTAGGGGATGAAAAAAGGGGCTACAT	1	3	1	M062_16055	-1	30	glyceraldehyde-3-phosphate dehydrogenase	-	-	-	-	M062_16060	1	122	transcription-repair coupling factor
CP006852	Pseudomonas sp. TKP	ATGTAGGGGCTGAAAAAAGGGGCTACAT	1937018	ATGTAGGGGCTGAAAAAAGGGGCTACAT	-1	3	0	U771_08955	-1	329	transcription-repair coupling factor	-	-	-	-	U771_08960	1	12	glyceraldehyde-3-phosphate dehydrogenase
CP006853	Pseudomonas aeruginosa MTB-1	ATGTAGGGGCTGAAAAAAGGGGCTACAT	2132111	ATGTAGGGGATGAAAAAAGGGGCTACAT	-1	3	1	U769_09920	-1	122	transcription-repair coupling factor	-	-	-	-	U769_09925	1	30	glyceraldehyde-3-phosphate dehydrogenase
CP006931	Pseudomonas aeruginosa SCV20265	ATGTAGGGGCTGAAAAAAGGGGCTACAT	2172199	ATGTAGGGGATGAAAAAAGGGGCTACAT	-1	3	1	SCV20265_2046	-1	128	Transcription-repair coupling factor	-	-	-	-	SCV20265_2047	1	30	NADPH-dependent glyceraldehyde-3-phosphate dehydrogenase
CP006937	Pseudomonas aeruginosa LES431	ATGTAGGGGCTGAAAAAAGGGGCTACAT	2192230	ATGTAGGGGATGAAAAAAGGGGCTACAT	-1	3	1	T223_10395	-1	128	transcription-repair coupling factor	-	-	-	-	T223_10400	1	30	glyceraldehyde-3-phosphate dehydrogenase
CP006978	Pseudomonas monteilii SB3078	ATGTAGGGGCTGAAAAAAGGGGCTACAT	1423646	ATGTAGGGACAGAAAAAAGGGGCTACAT	-1	3	2	X969_06635	-1	156	transcription-repair coupling factor	-	-	-	-	X969_06640	1	27	glyceraldehyde-3-phosphate dehydrogenase
CP006979	Pseudomonas monteilii SB3101	ATGTAGGGGCTGAAAAAAGGGGCTACAT	1415262	ATGTAGGGACAGAAAAAAGGGGCTACAT	-1	3	2	X970_06610	-1	156	transcription-repair coupling factor	-	-	-	-	X970_06615	1	27	glyceraldehyde-3-phosphate dehydrogenase
CP007012	Pseudomonas sp. FGI182	ATGTAGGGGCTGAAAAAAGGGGCTACAT	1796048	ATGTAGGGACAGAAAAAAGGGGCTACAT	-1	3	2	C163_08150	-1	156	transcription-repair coupling factor	-	-	-	-	C163_08155	1	27	glyceraldehyde-3-phosphate dehydrogenase
CP007039	Pseudomonas cichorii JBC1	ATGTAGGGGCTGAAAAAAGGGGCTACAT	3805848	ATGTAGGGGCTGAAAAAAGGGGCTACAT	1	3	0	PCH70_31740	-1	27	glyceraldehyde-3-phosphate dehydrogenase	-	-	-	-	PCH70_31750	1	204	mfd protein
CP007147	Pseudomonas aeruginosa YL84	ATGTAGGGGCTGAAAAAAGGGGCTACAT	5079810	ATGTAGGGGATGAAAAAAGGGGCTACAT	1	3	1	AI22_23485	-1	30	glyceraldehyde-3-phosphate dehydrogenase	-	-	-	-	AI22_23490	1	128	transcription-repair coupling factor
CP007399	Pseudomonas aeruginosa strain F22031	ATGTAGGGGCTGAAAAAAGGGGCTACAT	4741936	ATGTAGGGGATGAAAAAAGGGGCTACAT	-1	3	1	F22031_23245	-1	128	transcription-repair coupling factor	-	-	-	-	F22031_23250	1	30	glyceraldehyde-3-phosphate dehydrogenase
CP007410	Pseudomonas brassicacearum strain DF41	ATGTAGGGGCTGAAAAAAGGGGCTACAT	2163508	ATGTAGGGGCTGAAAAAAGGGGCTACAT	-1	3	0	CD58_09755	-1	157	transcription-repair coupling factor	-	-	-	-	CD58_09760	1	12	glyceraldehyde-3-phosphate dehydrogenase
CP007441	Pseudomonas stutzeri strain 28a24	ATGTAGGGGCTGAAAAAAGGGGCTACAT	1423416	ATGTAGGGGCTGAGAAAAAGGGCTACAT	-1	3	2	CH92_06705	-1	127	transcription-repair coupling factor	-	-	-	-	CH92_06710	1	31	glyceraldehyde-3-phosphate dehydrogenase
CP007509	Pseudomonas stutzeri strain 19SMN4	ATGTAGGGGCTGAAAAAAGGGGCTACAT	1633489	ATGTAGGGGCTGAGAAAAGGGGCTACAT	-1	3	1	UIB01_07755	-1	128	transcription-repair coupling factor	-	-	-	-	UIB01_07760	1	31	glyceraldehyde-3-phosphate dehydrogenase
CP007511	Pseudomonas balearica DSM 6083	ATGTAGGGGCTGAAAAAAGGGGCTACAT	1535707	ATGTAGGGGCTGAAAAAAGGGGCTACAT	-1	3	0	CL52_07135	-1	176	transcription-repair coupling factor	-	-	-	-	CL52_07140	1	31	glyceraldehyde-3-phosphate dehydrogenase
CP007620	Pseudomonas putida strain DLL-E4	ATGTAGGGGCTGAAAAAAGGGGCTACAT	2190608	ATGTAGGGACAGAAAAAAGGGGCTACAT	-1	3	2	DW66_2006	-1	180	transcription-repair coupling factor	-	-	-	-	DW66_2007	1	27	glyceraldehyde-3-phosphate dehydrogenase
CP008696	Pseudomonas chlororaphis strain PA23	ATGTAGGGGCTGAAAAAAGGGGCTACAT	2095842	ATGTAGGGGCTGAAAAAAGGGGCTACAT	-1	3	0	EY04_09415	-1	339	transcription-repair coupling factor	-	-	-	-	EY04_09420	1	12	glyceraldehyde-3-phosphate dehydrogenase
CP008739	Pseudomonas aeruginosa VRFPA04	ATGTAGGGGCTGAAAAAAGGGGCTACAT	4537346	ATGTAGGGGATGAAAAAAGGGGCTACAT	1	3	1	P797_21330	-1	12	glyceraldehyde-3-phosphate dehydrogenase	-	-	-	-	P797_21335	1	128	transcription-repair coupling factor
CP008896	Pseudomonas fluorescens strain UK4	ATGTAGGGGCTGAAAAAAGGGGCTACAT	1819089	ATGTAGGGGCAGAAAAAAGGGGCTACAT	1	3	1	HZ99_08090	-1	12	glyceraldehyde-3-phosphate dehydrogenase	-	-	-	-	HZ99_08095	1	327	transcription-repair coupling factor
CP009048	Pseudomonas alkylphenolia strain KL28	ATGTAGGGGCTGAAAAAAGGGGCTACAT	1819684	ATGTAGGGACAGAAAAAAGGGGCTACAT	-1	3	2	PSAKL28_16490	-1	158	transcription-repair coupling factor	-	-	-	-	PSAKL28_16500	1	12	glyceraldehyde-3-phosphate dehydrogenase
CP009290	Pseudomonas chlororaphis subsp. aurantiaca strain JD37	ATGTAGGGGCTGAAAAAAGGGGCTACAT	4466623	ATGTAGGGGCTGAAAAAAGGGGCTACAT	1	3	0	JM49_20430	-1	12	glyceraldehyde-3-phosphate dehydrogenase	-	-	-	-	JM49_20435	1	339	transcription-repair coupling factor
CP009365	Pseudomonas mosselii SJ10	ATGTAGGGGCTGAAAAAAGGGGCTACAT	958376	ATGTAGGGGAACAAAAAAGGGGCTACAT	-1	3	3	O165_004615	-1	156	transcription-repair coupling factor	-	-	-	-	O165_004620	1	12	glyceraldehyde-3-phosphate dehydrogenase
CP009455	Pseudomonas cremoricolorata strain ND07	ATGTAGGGGCTGAAAAAAGGGGCTACAT	4326757	ATGTAGGGACAAAAAAAAGGGGCTACAT	1	3	3	LK03_19930	-1	12	glyceraldehyde-3-phosphate dehydrogenase	-	-	-	-	LK03_19940	1	3613	hypothetical protein
CP009533	Pseudomonas rhizosphaerae strain DSM 16299	ATGTAGGGGCTGAAAAAAGGGGCTACAT	1639908	ATGTAGGGGCTGAGAAAACGGGCTACAT	-1	3	2	LT40_07485	-1	336	transcription-repair coupling factor	-	-	-	-	LT40_07490	1	12	glyceraldehyde-3-phosphate dehydrogenase
CP009747	Pseudomonas parafulva strain CRS01-1	ATGTAGGGGCTGAAAAAAGGGGCTACAT	2465848	ATGTAGGGACAGAAAAAAGGGGCTACAT	1	3	2	NJ69_10455	-1	12	glyceraldehyde-3-phosphate dehydrogenase	-	-	-	-	NJ69_10460	1	155	transcription-repair coupling factor
CP009974	Pseudomonas putida S12	ATGTAGGGGCTGAAAAAAGGGGCTACAT	4070566	ATGTAGGGACAGAAAAAAGGGGCTACAT	-1	3	2	RPPX_18070	-1	156	transcription-repair coupling factor	-	-	-	-	RPPX_18075	1	12	glyceraldehyde-3-phosphate dehydrogenase
CP010359	Pseudomonas plecoglossicida strain NyZ12	ATGTAGGGGCTGAAAAAAGGGGCTACAT	3431981	ATGTAGGGACAGAAAAAAGGGGCTACAT	1	3	2	RK21_03277	-1	27	glyceraldehyde-3-phosphate dehydrogenase	-	-	-	-	RK21_03278	1	180	transcription-repair coupling factor
CP010555	Pseudomonas aeruginosa strain FRD1	ATGTAGGGGCTGAAAAAAGGGGCTACAT	2006497	ATGTAGGGGATGAAAAAAGGGGCTACAT	1	3	1	EG09_09075	-1	12	glyceraldehyde-3-phosphate dehydrogenase	-	-	-	-	EG09_09080	1	128	transcription-repair coupling factor
CP010979	Pseudomonas putida S13.1.2	ATGTAGGGGCTGAAAAAAGGGGCTACAT	3173832	ATGTAGGGACAGAAAAAAGGGGCTACAT	1	3	2	N805_14055	-1	12	glyceraldehyde-3-phosphate dehydrogenase	-	-	-	-	N805_14060	1	156	transcription-repair coupling factor
CP011110	Pseudomonas chlororaphis strain PCL1606	ATGTAGGGGCTGAAAAAAGGGGCTACAT	4471016	ATGTAGGGGCTGAAAAAAGGGGCTACAT	1	3	0	PCL1606_40800	-1	27	glyceraldehyde-3-phosphate dehydrogenase	-	-	-	-	PCL1606_40810	1	338	transcription-repair coupling factor
CP011117	Pseudomonas fluorescens strain LBUM223	ATGTAGGGGCTGAAAAAAGGGGCTACAT	5265302	ATGTAGGGGCTGAAAAAAGGGGCTACAT	-1	3	0	VO64_4708	-1	329	Transcription-repair coupling factor	-	-	-	-	VO64_4709	1	27	NADPH-dependent glyceraldehyde-3-phosphate dehydrogenase
CP011317	Pseudomonas aeruginosa strain Carb01 63	ATGTAGGGGCTGAAAAAAGGGGCTACAT	2488092	ATGTAGGGGATGAAAAAAGGGGCTACAT	-1	3	1	YQ19_11885	-1	128	transcription-repair coupling factor	-	-	-	-	YQ19_11890	1	12	glyceraldehyde-3-phosphate dehydrogenase
CT573326	Pseudomonas entomophila L48 chromosome	ATGTAGGGGCTGAAAAAAGGGGCTACAT	3989857	ATGTAGGGGAACAAAAAAGGGGCTACAT	1	3	3	PSEEN3714	-1	12	glyceraldehyde-3-phosphate dehydrogenase	-	-	-	-	PSEEN3715	1	156	transcription-repair coupling protein
FM209186	Pseudomonas aeruginosa LESB58	ATGTAGGGGCTGAAAAAAGGGGCTACAT	2234407	ATGTAGGGGATGAAAAAAGGGGCTACAT	-1	3	1	PLES_20601	-1	128	transcription-repair coupling protein Mfd	-	-	-	-	PLES_20611	1	93	probable glyceraldehyde-3-phosphate dehydrogenase
HG322950	Pseudomonas knackmussii B13	ATGTAGGGGCTGAAAAAAGGGGCTACAT	3947582	ATGTAGGAGAAGAAAAAAGGGGCTACAT	1	3	3	PKB_3772	-1	12	hypothetical protein	-	-	-	-	PKB_3773	1	128	Transcription-repair-coupling factor
HG530068	Pseudomonas aeruginosa PA38182	ATGTAGGGGCTGAAAAAAGGGGCTACAT	3491141	ATGTAGGGGATGAAAAAAGGGGCTACAT	1	3	1	BN889_03352	-1	1580	aromatic amino acid transport protein AroP1	BN889_03353	-1	66	glyceraldehyde-3-phosphate dehydrogenase	BN889_03354	1	122	transcription-repair coupling factor
HG916826	Pseudomonas pseudoalcaligenes CECT 5344	ATGTAGGGGCTGAAAAAAGGGGCTACAT	1492620	ATGTAGGGGCTGAAAAAAGGGGCTACAT	-1	3	0	BN5_1392	-1	120	Transcription-repair-coupling factor	-	-	-	-	BN5_1393	1	12	glyceraldehyde-3-phosphate dehydrogenase, type I
AM181176	Pseudomonas fluorescens SBW25	ATGTAGGGTCCGCCGAAGACCACTACCT	292935	ATGTAGGGTCCGCCGAAGACCACTACCT	1	3	0	PFLU_0266	1	485	33 kDa chaperonin	PFLU_0267	1	305	phosphoenolpyruvate carboxykinase [ATP]	PFLU_0268	1	1249	putative membrane protein
CP002727	Pseudomonas fulva 12-X	ATGTAGGGTCCGCCGAAGACCACTACCT	4375771	ATGTAGGTTCCGCCGAAGCTCACTACCT	-1	3	3	Psefu_4024	-1	1390	ATP-dependent DNA helicase, RecQ family	Psefu_4025	-1	305	Phosphoenolpyruvate carboxykinase (ATP)	Psefu_4026	-1	459	33 kDa chaperonin
CP003725	Pseudomonas stutzeri DSM 10701	ATGTAGGGTCCGCCGAAGACCACTACCT	3984950	ATGTAGGCTCCTCCGAAGCCCACTACCT	-1	3	3	PSJM300_18425	-1	1433	nitroreductase	PSJM300_18430	-1	305	phosphoenolpyruvate carboxykinase	PSJM300_18435	-1	497	Hsp33-like chaperonin
CP004045	Pseudomonas poae RE*1-1-14	ATGTAGGGTCCGCCGAAGACCACTACCT	5058055	ACGTAGGGGCCGCAGAAGACCACTACCT	1	3	3	H045_22215	1	485	Hsp33-like chaperonin	H045_22220	1	305	phosphoenolpyruvate carboxykinase	H045_22225	-1	1414	hypothetical protein
CP004143	Pseudomonas denitrificans ATCC 13867	ATGTAGGGTCCGCCGAAGACCACTACCT	5255749	ATGTAGGCTCCGCCGAGGACCACTACCT	-1	3	2	H681_23430	-1	1427	ATP-dependent DNA helicase, RecQ-like protein	H681_23435	-1	305	phosphoenolpyruvate carboxykinase	H681_23440	-1	475	Hsp33-like chaperonin
CP006852	Pseudomonas sp. TKP	ATGTAGGGTCCGCCGAAGACCACTACCT	356202	ATGTAGGGGCTTCCGAAGACCACTACCT	1	3	3	U771_01590	1	485	Hsp33 chaperonin	U771_01595	1	305	phosphoenolpyruvate carboxykinase	U771_01600	-1	1293	membrane protein
AM181176	Pseudomonas fluorescens SBW25	ATGTAGTATGCCCAACCGTGCACTACAT	6161160	ATGTAGTATGCCCAACCGTGCACTACAT	1	3	0	PFLU_5622	-1	206	conserved hypothetical protein	-	-	-	-	PFLU_5623	1	61	malate synthase G
CP003041	Pseudomonas fluorescens A506	ATGTAGTATGCCCAACCGTGCACTACAT	5406331	ATGTAGTATGCCCAACCGTGCACTACAT	1	3	0	PflA506_4925	-1	259	ACT domain protein	-	-	-	-	PflA506_4926	1	62	malate synthase G
CP004045	Pseudomonas poae RE*1-1-14	ATGTAGTATGCCCAACCGTGCACTACAT	4224718	ATGTAGTATGCCCAACCGTGCACTACAT	1	3	0	H045_18480	-1	206	ACT domain-containing protein	-	-	-	-	H045_18485	1	62	malate synthase G
CP005975	Pseudomonas fluorescens PICF7	ATGTAGTATGCCCAACCGTGCACTACAT	2348364	ATGTAGTATGCCCAATCGTGCACTACAT	-1	3	1	PFLUOLIPICF7_10745	-1	62	malate synthase	-	-	-	-	PFLUOLIPICF7_10750	1	206	glycine cleavage system protein R
CP006852	Pseudomonas sp. TKP	ATGTAGTATGCCCAACCGTGCACTACAT	6367791	ATGTAGTATGCCCAGTCGCGCACTACAT	1	3	3	U771_29080	-1	303	glycine cleavage system protein R	-	-	-	-	U771_29085	1	184	malate synthase
CP011117	Pseudomonas fluorescens strain LBUM223	ATGTAGTATGCCCAACCGTGCACTACAT	2809992	ATGTAGTATGCGCAACCGTGCACTACAT	1	3	1	VO64_2509	-1	206	Glycine cleavage system transcriptional antiactivator GcvR	-	-	-	-	VO64_2510	1	62	Malate synthase G
AE015451	Pseudomonas putida KT2440	ATGTAGTGAGCAAAAATAATCACTACAT	3276918	ATGTAGTGAGCAAAAATATTCACTACAA	-1	3	2	PP_2875	-1	237	conserved protein of unknown function	-	-	-	-	PP_2876	-1	46	Beta-lactamase
AE016853	Pseudomonas syringae pv. tomato str. DC3000	ATGTAGTGAGCAAAAATAATCACTACAT	2776565	ATGTAGTGACTAAAAATAATCACTACAT	1	3	2	PSPTO_2511	1	258	methyl-accepting chemotaxis protein	-	-	-	-	PSPTO_5639	1	448	protein of unknown function
AM181176	Pseudomonas fluorescens SBW25	ATGTAGTGAGCAAAAATAATCACTACAT	2334379	ATGTAGTGAGCAAAAATAATCACTACAT	-1	3	0	PFLU_2154	-1	381	conserved hypothetical protein	-	-	-	-	PFLU_2155	-1	125	putative NAD-dependent deacetylase regulatory protein
CP000075	Pseudomonas syringae pv. syringae B728a	ATGTAGTGAGCAAAAATAATCACTACAT	2702032	ATGTAGTGACTAAAAATAATCACTACAT	1	3	2	Psyr_2323	1	556	hypothetical protein	-	-	-	-	Psyr_2324	-1	355	conserved hypothetical protein
CP000094	Pseudomonas fluorescens Pf0-1	ATGTAGTGAGCAAAAATAATCACTACAT	3843309	ATGTAGTGAGCAAAAATAATCACTACAA	1	3	1	Pfl01_3365	1	54	conserved hypothetical protein	Pfl01_3366	-1	387	hypothetical protein	Pfl01_3367	1	458	conserved hypothetical protein
CP000712	Pseudomonas putida F1	ATGTAGTGAGCAAAAATAATCACTACAT	3195570	ATGTAGTGAGCAAAAATATTCACTACAA	1	3	2	Pput_2813	1	46	beta-lactamase	-	-	-	-	Pput_2814	1	255	hypothetical protein
CP002290	Pseudomonas putida BIRD-1	ATGTAGTGAGCAAAAATAATCACTACAT	3217846	ATGTAGTGAGCAAAAAAATTCACTACAA	1	3	3	PPUBIRD1_2858	1	46	AmpC	-	-	-	-	PPUBIRD1_2859	1	255	Hypothetical protein, conserved
CP002585	Pseudomonas brassicacearum subsp. brassicacearum NFM421	ATGTAGTGAGCAAAAATAATCACTACAT	2336604	ATGTAGTGACCAAAAATAATCACTACAA	-1	3	2	PSEBR_a1916	-1	453	Conserved hypothetical protein	-	-	-	-	PSEBR_a1917	-1	212	DNA topoisomerase (DNA topoisomerase III)
CP002870	Pseudomonas putida S16	ATGTAGTGAGCAAAAATAATCACTACAT	2841330	ATGTAGTGAGGAAAAATATTCACTACAA	-1	3	3	PPS_2542	-1	256	conserved hypothetical protein	-	-	-	-	PPS_2543	-1	46	beta-lactamase
CP003041	Pseudomonas fluorescens A506	ATGTAGTGAGCAAAAATAATCACTACAT	2293364	ATGTAGTGAGCAAAAATAATCACTACAT	-1	3	0	PflA506_2123	-1	381	hypothetical protein	-	-	-	-	PflA506_2124	-1	217	NAD-dependent deacetylase
CP003150	Pseudomonas fluorescens F113	ATGTAGTGAGCAAAAATAATCACTACAT	3787949	ATGTAGTGACCAAAAATAATCACTACAA	-1	3	2	PSF113_3217	-1	467	Hypothetical protein	-	-	-	-	PSF113_3218	-1	183	DNA topoisomerase III
CP003588	Pseudomonas putida ND6	ATGTAGTGAGCAAAAATAATCACTACAT	5358968	ATGTAGTGAGCAAAAATATTCACTACAA	-1	3	2	YSA_09979	-1	20	hypothetical protein	-	-	-	-	YSA_09980	-1	46	beta-lactamase
CP003734	Pseudomonas putida DOT-T1E	ATGTAGTGAGCAAAAATAATCACTACAT	115199	ATGTAGTGAGCAAAAATATTCACTACAA	-1	3	2	T1E_0102	-1	255	hypothetical protein	-	-	-	-	T1E_0103	-1	46	beta-lactamase
CP003738	Pseudomonas putida HB3267	ATGTAGTGAGCAAAAATAATCACTACAT	2699101	ATGTAGTGAGCAAAAATATTCACTACAA	-1	3	2	B479_12305	-1	256	hypothetical protein	-	-	-	-	B479_12310	-1	46	beta-lactamase/D-alanine carboxypeptidase
CP003961	Pseudomonas sp. VLB120	ATGTAGTGAGCAAAAATAATCACTACAT	2254484	ATGTAGTGAGAAAAAATATTCACTACAA	-1	3	3	PVLB_10250	-1	253	hypothetical protein	-	-	-	-	PVLB_10255	-1	61	beta-lactamase/D-alanine carboxypeptidase
CP004045	Pseudomonas poae RE*1-1-14	ATGTAGTGAGCAAAAATAATCACTACAT	1362832	ATGTAGTGATCAAAAATAATCACTACAT	-1	3	1	H045_06285	-1	381	hypothetical protein	-	-	-	-	H045_06290	-1	311	NAD-dependent deacetylase
CP005960	Pseudomonas mandelii JR-1	ATGTAGTGAGCAAAAATAATCACTACAT	933632	ATGTAGTGACTAAAAATAATCACTACAT	1	3	2	OU5_0802	1	65	GCN5-related N-acetyltransferase	-	-	-	-	OU5_0803	1	436	hypothetical protein
CP005975	Pseudomonas fluorescens PICF7	ATGTAGTGAGCAAAAATAATCACTACAT	5804165	ATGTAGTGATAAAAAATAATCACTACAT	1	3	2	PFLUOLIPICF7_26815	1	166	NAD-dependent deacetylase	-	-	-	-	PFLUOLIPICF7_26820	1	381	hypothetical protein
CP005976	Pseudomonas putida H8234	ATGTAGTGAGCAAAAATAATCACTACAT	2699420	ATGTAGTGAGTAAAAATATTCACTACAA	-1	3	3	L483_12560	-1	254	hypothetical protein	-	-	-	-	L483_12565	-1	47	beta-lactamase
CP006852	Pseudomonas sp. TKP	ATGTAGTGAGCAAAAATAATCACTACAT	2405879	ATGTAGTGATCAAAAATAATCACTACAT	-1	3	1	U771_11200	-1	382	hypothetical protein	-	-	-	-	U771_11205	-1	178	NAD-dependent deacetylase
CP006978	Pseudomonas monteilii SB3078	ATGTAGTGAGCAAAAATAATCACTACAT	2460041	ATGTAGTGAGGAAAAATATTCACTACAA	-1	3	3	X969_11780	-1	256	hypothetical protein	-	-	-	-	X969_11785	-1	46	beta-lactamase
CP006979	Pseudomonas monteilii SB3101	ATGTAGTGAGCAAAAATAATCACTACAT	2411154	ATGTAGTGAGGAAAAATATTCACTACAA	-1	3	3	X970_11435	-1	256	hypothetical protein	-	-	-	-	X970_11440	-1	46	beta-lactamase
CP007012	Pseudomonas sp. FGI182	ATGTAGTGAGCAAAAATAATCACTACAT	3239757	ATGTAGTGATCAAAAATATTCACTACAA	1	3	3	C163_14505	1	46	beta-lactamase	-	-	-	-	C163_14510	1	256	hypothetical protein
CP007039	Pseudomonas cichorii JBC1	ATGTAGTGAGCAAAAATAATCACTACAT	2648305	ATGTAGTGATCAAAAATAATCACTACAT	1	3	1	PCH70_23480	1	88	isochorismatase family protein	-	-	-	-	PCH70_23490	1	432	hypothetical protein
CP007410	Pseudomonas brassicacearum strain DF41	ATGTAGTGAGCAAAAATAATCACTACAT	4487343	ATGTAGTGATCAAAAATAATCACTACAA	1	3	2	CD58_19760	1	232	DNA topoisomerase III	-	-	-	-	CD58_19770	1	451	hypothetical protein
CP007620	Pseudomonas putida strain DLL-E4	ATGTAGTGAGCAAAAATAATCACTACAT	3055172	ATGTAGTGAGGAAAAATATTCACTACAA	-1	3	3	DW66_2803	-1	256	hypothetical protein	-	-	-	-	DW66_2804	-1	46	beta-lactamase
CP008896	Pseudomonas fluorescens strain UK4	ATGTAGTGAGCAAAAATAATCACTACAT	1501489	ATGTAGTGAACAAAAATAATCACTACAT	1	3	1	HZ99_06470	1	199	histidine kinase	-	-	-	-	HZ99_06475	1	380	hypothetical protein
CP009974	Pseudomonas putida S12	ATGTAGTGAGCAAAAATAATCACTACAT	5356538	ATGTAGTGAGCAAAAAAATTCACTACAA	1	3	3	RPPX_23830	1	46	beta-lactamase/D-alanine carboxypeptidase	-	-	-	-	RPPX_23835	1	255	hypothetical protein
CP010359	Pseudomonas plecoglossicida strain NyZ12	ATGTAGTGAGCAAAAATAATCACTACAT	2485914	ATGTAGTGAGGAAAAATATTCACTACAA	1	3	3	RK21_02363	1	46	beta-lactamase	-	-	-	-	RK21_02364	1	256	hypothetical protein
CP011117	Pseudomonas fluorescens strain LBUM223	ATGTAGTGAGCAAAAATAATCACTACAT	5958201	ATGTAGTGAGCAAAAATAATCACTACAT	-1	3	0	VO64_5332	-1	381	hypothetical protein	-	-	-	-	VO64_5333	-1	60	NAD-dependent protein deacetylase of SIR2 family
AM181176	Pseudomonas fluorescens SBW25	ATGTAGTGCTTGAAAAAAAGCACTACAA	4211408	ATGTAGTGCTTGAAAAAAAGCACTACAA	1	3	0	PFLU_3816	1	53	conserved hypothetical protein	-	-	-	-	PFLU_3817	1	437	isocitrate lyase
AP014522	Pseudomonas protegens Cab57	ATGTAGTGCTTGAAAAAAAGCACTACAA	4422426	ATGTAGTGCCGCAAAAAAAGCACTACAA	1	3	3	PPC_3994	1	53	type II and III secretion system family protein	-	-	-	-	PPC_3995	1	463	isocitrate lyase
CP000075	Pseudomonas syringae pv. syringae B728a	ATGTAGTGCTTGAAAAAAAGCACTACAA	3825455	ATGTAGTGATTTAAAAAAAGCACTACAA	1	3	2	Psyr_3195	1	81	NolW-like protein	-	-	-	-	Psyr_3196	1	448	isocitrate lyase
CP000076	Pseudomonas protegens Pf-5	ATGTAGTGCTTGAAAAAAAGCACTACAA	4496862	ATGTAGTGCCGCAAAAAAAGCACTACAA	1	3	3	PFL_3896	1	53	type II/III secretion system short domain protein	-	-	-	-	PFL_3897	1	463	isocitrate lyase
CP000094	Pseudomonas fluorescens Pf0-1	ATGTAGTGCTTGAAAAAAAGCACTACAA	4070657	ATGTAGTGCTTGAAAAAAAGCACTACAA	1	3	0	Pfl01_3601	1	53	conserved hypothetical protein	-	-	-	-	Pfl01_3602	1	424	isocitrate lyase
CP002585	Pseudomonas brassicacearum subsp. brassicacearum NFM421	ATGTAGTGCTTGAAAAAAAGCACTACAA	4393552	ATGTAGTGCCATAAAAAAAGCACTACAA	1	3	3	PSEBR_a3579	1	53	Conserved hypothetical protein; putative exported protein	-	-	-	-	PSEBR_a3580	1	403	Isocitrate lyase
CP003041	Pseudomonas fluorescens A506	ATGTAGTGCTTGAAAAAAAGCACTACAA	3580721	ATGTAGTGCCAGAACAAAAGCACTACAA	1	3	3	PflA506_3198	1	53	type II/III secretion system short domain protein	-	-	-	-	PflA506_3199	1	441	isocitrate lyase
CP003150	Pseudomonas fluorescens F113	ATGTAGTGCTTGAAAAAAAGCACTACAA	2533208	ATGTAGTGCCACAAAAAAAGCACTACAA	-1	3	3	PSF113_2160	-1	404	Isocitrate lyase	-	-	-	-	PSF113_2161	-1	53	Type II and III secretion system family protein
CP003190	Pseudomonas protegens CHA0	ATGTAGTGCTTGAAAAAAAGCACTACAA	4439857	ATGTAGTGCCGCAAAAAAAGCACTACAA	1	3	3	PFLCHA0_c39540	1	53	type II and III secretion system family protein	-	-	-	-	PFLCHA0_c39550	1	463	isocitrate lyase AceA
CP003725	Pseudomonas stutzeri DSM 10701	ATGTAGTGCTTGAAAAAAAGCACTACAA	2616984	ATGTAGTGCCTTAAAAAAATCACTACAA	1	3	3	PSJM300_11925	1	47	type II and III secretion system family protein	-	-	-	-	PSJM300_11930	1	462	isocitrate lyase
CP003880	Pseudomonas sp. UW4	ATGTAGTGCTTGAAAAAAAGCACTACAA	2141384	ATGTAGTGCCCGAAAAAAAGCACTACAA	-1	3	2	PputUW4_01813	-1	421	isocitrate lyase	-	-	-	-	PputUW4_01814	-1	53	type II and III secretion system family protein
CP004045	Pseudomonas poae RE*1-1-14	ATGTAGTGCTTGAAAAAAAGCACTACAA	2608676	ATGTAGTGCTTTGAAAAAAGCACTACAA	1	3	2	H045_11270	1	53	type II/III secretion system short domain protein	-	-	-	-	H045_11275	1	126	isocitrate lyase
CP005960	Pseudomonas mandelii JR-1	ATGTAGTGCTTGAAAAAAAGCACTACAA	1328240	ATGTAGTGCCCGAAAAAAAGCACTACAA	1	3	2	OU5_1184	1	53	NolW-like	-	-	-	-	OU5_1185	-1	274	isocitrate lyase
CP005975	Pseudomonas fluorescens PICF7	ATGTAGTGCTTGAAAAAAAGCACTACAA	4291494	ATGTAGTGCTTGAAAAAAATCACTACAA	-1	3	1	PFLUOLIPICF7_20045	-1	438	isocitrate lyase	-	-	-	-	PFLUOLIPICF7_20050	-1	53	secretin
CP006852	Pseudomonas sp. TKP	ATGTAGTGCTTGAAAAAAAGCACTACAA	4434393	ATGTAGTGCTATAAAAAAAGCACTACAA	1	3	2	U771_20115	1	53	secretin	-	-	-	-	U771_20120	1	442	isocitrate lyase
CP007410	Pseudomonas brassicacearum strain DF41	ATGTAGTGCTTGAAAAAAAGCACTACAA	2442267	ATGTAGTGCTCGAAAAAAAGCACTACAA	-1	3	1	CD58_11115	-1	449	isocitrate lyase	-	-	-	-	CD58_11125	-1	53	secretin
CP008696	Pseudomonas chlororaphis strain PA23	ATGTAGTGCTTGAAAAAAAGCACTACAA	4316894	ATGTAGTGTTAGAAAAAAAGCACTACAA	1	3	2	EY04_19515	1	53	secretin	-	-	-	-	EY04_19520	1	447	isocitrate lyase
CP008896	Pseudomonas fluorescens strain UK4	ATGTAGTGCTTGAAAAAAAGCACTACAA	1341836	ATGTAGTGCCATAAAAAAAGCACTACAA	1	3	3	HZ99_05765	1	53	secretin	-	-	-	-	HZ99_05770	1	444	isocitrate lyase
CP009048	Pseudomonas alkylphenolia strain KL28	ATGTAGTGCTTGAAAAAAAGCACTACAA	3250136	ATGTAGTGCTCGAAAAAAATCACTACAA	1	3	2	PSAKL28_29360	-1	115	transporter divalent anion:Na+ symporter, DASS family protein	-	-	-	-	PSAKL28_29370	1	249	hypothetical protein
CP009048	Pseudomonas alkylphenolia strain KL28	ATGTAGTGCTTGAAAAAAAGCACTACAA	3754692	ATGTAGTGGTTTGAAAAAAGCACTACAA	1	3	3	PSAKL28_34420	1	80	type II secretory pathway, component PulD	-	-	-	-	PSAKL28_34430	1	409	isocitrate lyase
CP011110	Pseudomonas chlororaphis strain PCL1606	ATGTAGTGCTTGAAAAAAAGCACTACAA	2497955	ATGTAGTGATAGAAAAAAAGCACTACAA	-1	3	2	PCL1606_23560	-1	461	isocitrate lyase	-	-	-	-	PCL1606_23570	-1	53	secretin
CP011117	Pseudomonas fluorescens strain LBUM223	ATGTAGTGCTTGAAAAAAAGCACTACAA	1021036	ATGTAGTGCCTGAAAAAAAGCACTACAA	1	3	1	VO64_0906	1	53	Type II and III secretion system family protein	-	-	-	-	VO64_0907	1	442	Isocitrate lyase
AE004091	Pseudomonas aeruginosa PAO1	TTGTAGTATAACTACAAGCTTGCTACAT	6122071	TTGTAGTATAACTACAAGGTTACTACAG	-1	3	3	PA5438	-1	32	probable transcriptional regulator	-	-	-	-	PA5439	1	54	probable glucose-6-phosphate dehydrogenase
AM181176	Pseudomonas fluorescens SBW25	TTGTAGTATAACTACAAGCTTGCTACAT	6648417	TTGTAGTATAACTACAAGCTTGCTACAT	-1	3	0	PFLU_6073	-1	48	putative regulatory protein	-	-	-	-	PFLU_6074	-1	111	putative sensory box/GGDEF family protein
AP012280	Pseudomonas aeruginosa NCGM2.S1	TTGTAGTATAACTACAAGCTTGCTACAT	6613498	TTGTAGTATAACTACAAGGTTACTACAG	-1	3	3	NCGM2_6214	-1	32	RpiR family transcriptional regulator	-	-	-	-	NCGM2_6215	1	54	glucose-6-phosphate 1-dehydrogenase
AP014522	Pseudomonas protegens Cab57	TTGTAGTATAACTACAAGCTTGCTACAT	6749065	CTGTAGTATAACTACAAGCTTGCTACAT	-1	3	1	PPC_6114	-1	50	RpiR family transcriptional regulator	-	-	-	-	PPC_6115	-1	118	sensory box/GGDEF domain/EAL domain-containing protein
AP014622	Pseudomonas aeruginosa DNA strain: NCGM 1900	TTGTAGTATAACTACAAGCTTGCTACAT	6661771	TTGTAGTATAACTACAAGGTTACTACAG	-1	3	3	NCGM1900_6292	-1	32	RpiR family transcriptional regulator	-	-	-	-	NCGM1900_6293	1	54	glucose-6-phosphate 1-dehydrogenase
AP014627	Pseudomonas sp. Os17	TTGTAGTATAACTACAAGCTTGCTACAT	6805750	CTGTAGTATAACTACAAGCTTGCTACAT	-1	3	1	POS17_6122	-1	50	RpiR family transcriptional regulator	-	-	-	-	POS17_6123	-1	118	sensory box/GGDEF domain/EAL domain-containing protein
AP014628	Pseudomonas sp. St29	TTGTAGTATAACTACAAGCTTGCTACAT	6753567	CTGTAGTATAACTACAAGCTTGCTACAT	-1	3	1	PST29_6144	-1	50	RpiR family transcriptional regulator	-	-	-	-	PST29_6145	-1	118	sensory box/GGDEF domain/EAL domain-containing protein
AP014646	Pseudomonas aeruginosa DNA strain: NCGM 1984	TTGTAGTATAACTACAAGCTTGCTACAT	6697788	TTGTAGTATAACTACAAGGTTACTACAG	-1	3	3	NCGM1984_6221	-1	32	RpiR family transcriptional regulator	-	-	-	-	NCGM1984_6222	1	54	glucose-6-phosphate 1-dehydrogenase
CP000076	Pseudomonas protegens Pf-5	TTGTAGTATAACTACAAGCTTGCTACAT	6996053	CTGTAGTATAACTACAAGCTTGCTACAT	-1	3	1	PFL_6160	-1	50	transcriptional regulator, RpiR family/SIS domain protein	-	-	-	-	PFL_6161	-1	118	sensory box/GGDEF domain/EAL domain protein
CP000094	Pseudomonas fluorescens Pf0-1	TTGTAGTATAACTACAAGCTTGCTACAT	6322524	ATGTAGTATAACTACAAGCTTGCTACAT	-1	3	1	Pfl01_5642	-1	64	putative regulatory protein	-	-	-	-	Pfl01_5643	-1	87	diguanylate cyclase/phosphodiesterase with PAS/PAC sensor(s)
CP000438	Pseudomonas aeruginosa UCBPP-PA14	TTGTAGTATAACTACAAGCTTGCTACAT	6394994	TTGTAGTATAACTACAAGGTTACTACAG	-1	3	3	PA14_71780	-1	32	putative transcriptional regulator, RpiR family	-	-	-	-	PA14_71800	1	54	putative glucose-6-phosphate dehydrogenase
CP000744	Pseudomonas aeruginosa PA7	TTGTAGTATAACTACAAGCTTGCTACAT	6435955	TTGTAGTATAACTACAAGGTTACTACAG	-1	3	3	PSPA7_6227	-1	32	probable transcriptional regulator	-	-	-	-	PSPA7_6228	1	54	glucose-6-phosphate dehydrogenase
CP002496	Pseudomonas aeruginosa M18	TTGTAGTATAACTACAAGCTTGCTACAT	6176922	TTGTAGTATAACTACAAGGTTACTACAG	-1	3	3	PAM18_5559	-1	32	putative transcriptional regulator	-	-	-	-	PAM18_5560	1	54	glucose-6-phosphate 1-dehydrogenase
CP002585	Pseudomonas brassicacearum subsp. brassicacearum NFM421	TTGTAGTATAACTACAAGCTTGCTACAT	6758544	TTGTAGTATAACTACAAGCTTGCTACAT	-1	3	0	PSEBR_a5595	-1	48	putative transcriptional regulator, RpiR family	-	-	-	-	PSEBR_a5596	-1	276	putative diguanylate cyclase/phosphodiesterase
CP003041	Pseudomonas fluorescens A506	TTGTAGTATAACTACAAGCTTGCTACAT	5898385	TTGTAGTATAACTACAAGCTTGCTACAT	-1	3	0	PflA506_5377	-1	49	transcriptional regulator, RpiR family/SIS domain protein	-	-	-	-	PflA506_5378	-1	114	sensory box/GGDEF domain/EAL domain protein
CP003149	Pseudomonas aeruginosa DK2	TTGTAGTATAACTACAAGCTTGCTACAT	6259037	TTGTAGTATAACTACAAGGTTACTACAG	-1	3	3	PADK2_28930	-1	32	putative transcriptional regulator	-	-	-	-	PADK2_28935	1	54	glucose-6-phosphate 1-dehydrogenase
CP003150	Pseudomonas fluorescens F113	TTGTAGTATAACTACAAGCTTGCTACAT	6762951	TTGTAGTATAACTACAAGCTTGCTACAT	-1	3	0	PSF113_5852	-1	48	HexR	-	-	-	-	PSF113_5853	1	394	Hypothetical protein
CP003190	Pseudomonas protegens CHA0	TTGTAGTATAACTACAAGCTTGCTACAT	6789149	CTGTAGTATAACTACAAGCTTGCTACAT	-1	3	1	PFLCHA0_c61210	-1	50	HTH-type transcriptional regulator HexR	-	-	-	-	PFLCHA0_c61220	-1	118	hypothetical protein
CP003880	Pseudomonas sp. UW4	TTGTAGTATAACTACAAGCTTGCTACAT	6120100	ATGTAGTATAACTACAAGCGTGCTACAT	-1	3	2	PputUW4_05387	-1	50	RpiR family transcriptional regulator	-	-	-	-	PputUW4_05388	1	290	hypothetical protein
CP004045	Pseudomonas poae RE*1-1-14	TTGTAGTATAACTACAAGCTTGCTACAT	4706121	TTGTAGTATAACTACAAGCTTGCTACAT	-1	3	0	H045_20730	-1	49	transcriptional regulator, RpiR family/SIS domain protein	-	-	-	-	H045_20735	-1	114	putative sensory box/GGDEF family protein
CP004054	Pseudomonas aeruginosa PA1	TTGTAGTATAACTACAAGCTTGCTACAT	6348464	TTGTAGTATAACTACAAGGTTACTACAG	-1	3	3	PA1S_29375	-1	32	transcriptional regulator	-	-	-	-	PA1S_29380	1	54	glucose-6-phosphate dehydrogenase
CP004055	Pseudomonas aeruginosa PA1R	TTGTAGTATAACTACAAGCTTGCTACAT	3769789	TTGTAGTATAACTACAAGGTTACTACAG	-1	3	3	PA1R_gp3372	-1	32	Phosphogluconate repressor HexR, RpiR family	-	-	-	-	PA1R_gp3373	1	54	Glucose-6-phosphate 1-dehydrogenase
CP004061	Pseudomonas aeruginosa B136-33	TTGTAGTATAACTACAAGCTTGCTACAT	6278440	TTGTAGTATAACTACAAGGTTACTACAG	-1	3	3	G655_28600	-1	32	RpiR family transcriptional regulator	-	-	-	-	G655_28605	1	54	glucose-6-phosphate 1-dehydrogenase
CP005960	Pseudomonas mandelii JR-1	TTGTAGTATAACTACAAGCTTGCTACAT	3975664	ATGTAGTATAACTACAAGCTTGCTACAT	1	3	1	OU5_3515	1	86	diguanylate cyclase/phosphodiesterase	-	-	-	-	OU5_3516	1	50	RpiR family transcriptional regulator
CP005975	Pseudomonas fluorescens PICF7	TTGTAGTATAACTACAAGCTTGCTACAT	1881062	TTGTAGTATAACTACAAGCTTGCTACAT	1	3	0	PFLUOLIPICF7_08560	1	114	diguanylate cyclase	-	-	-	-	PFLUOLIPICF7_08565	1	48	RpiR family transcriptional regulator
CP006245	Pseudomonas aeruginosa RP73	TTGTAGTATAACTACAAGCTTGCTACAT	6198497	TTGTAGTATAACTACAAGGTTACTACAG	-1	3	3	M062_28650	-1	32	RpiR family transcriptional regulator	-	-	-	-	M062_28655	1	54	glucose-6-phosphate 1-dehydrogenase
CP006852	Pseudomonas sp. TKP	TTGTAGTATAACTACAAGCTTGCTACAT	6880551	TTGTAGTATAACTACAAGCTTGCTACAT	-1	3	0	U771_31415	-1	49	RpiR family transcriptional regulator	-	-	-	-	U771_31420	-1	114	diguanylate cyclase
CP006853	Pseudomonas aeruginosa MTB-1	TTGTAGTATAACTACAAGCTTGCTACAT	6437501	TTGTAGTATAACTACAAGGTTACTACAG	-1	3	3	U769_29880	-1	32	RpiR family transcriptional regulator	-	-	-	-	U769_29885	1	54	glucose-6-phosphate 1-dehydrogenase
CP006931	Pseudomonas aeruginosa SCV20265	TTGTAGTATAACTACAAGCTTGCTACAT	6573803	TTGTAGTATAACTACAAGGTTACTACAG	-1	3	3	SCV20265_6170	-1	32	Phosphogluconate repressor HexR, RpiR family	-	-	-	-	SCV20265_6171	1	54	Glucose-6-phosphate 1-dehydrogenase
CP006937	Pseudomonas aeruginosa LES431	TTGTAGTATAACTACAAGCTTGCTACAT	6406298	TTGTAGTATAACTACAAGGTTACTACAG	-1	3	3	T223_29840	-1	32	RpiR family transcriptional regulator	-	-	-	-	T223_29845	1	54	glucose-6-phosphate 1-dehydrogenase
CP007147	Pseudomonas aeruginosa YL84	TTGTAGTATAACTACAAGCTTGCTACAT	980866	TTGTAGTATAACTACAAGGTTACTACAG	1	3	3	AI22_04605	-1	54	glucose-6-phosphate 1-dehydrogenase	-	-	-	-	AI22_04610	1	32	RpiR family transcriptional regulator
CP007399	Pseudomonas aeruginosa strain F22031	TTGTAGTATAACTACAAGCTTGCTACAT	2389768	TTGTAGTATAACTACAAGGTTACTACAG	-1	3	3	F22031_11610	-1	32	transcriptional regulator	-	-	-	-	F22031_11615	1	54	glucose-6-phosphate dehydrogenase
CP007410	Pseudomonas brassicacearum strain DF41	TTGTAGTATAACTACAAGCTTGCTACAT	6585201	TTGTAGTATAACTACAAGCTTGCTACAT	-1	3	0	CD58_29525	-1	48	transcriptional regulator	-	-	-	-	CD58_29530	-1	170	diguanylate cyclase
CP008696	Pseudomonas chlororaphis strain PA23	TTGTAGTATAACTACAAGCTTGCTACAT	6543146	ATGTAGTATAACTACAAAATTGCTACAT	1	3	3	EY04_29865	1	196	diguanylate cyclase	-	-	-	-	EY04_29875	1	52	transcriptional regulator
CP008739	Pseudomonas aeruginosa VRFPA04	TTGTAGTATAACTACAAGCTTGCTACAT	6669795	TTGTAGTATAACTACAAGGTTACTACAG	-1	3	3	P797_31530	-1	32	transcriptional regulator	-	-	-	-	P797_31535	1	54	glucose-6-phosphate dehydrogenase
CP008896	Pseudomonas fluorescens strain UK4	TTGTAGTATAACTACAAGCTTGCTACAT	3758710	TTGTAGTATAACTACAAGCTTGCTACAT	-1	3	0	HZ99_17270	-1	49	transcriptional regulator	-	-	-	-	HZ99_17275	-1	114	diguanylate cyclase
CP009290	Pseudomonas chlororaphis subsp. aurantiaca strain JD37	TTGTAGTATAACTACAAGCTTGCTACAT	120468	ATGTAGTATAACTACAAAATTGCTACAT	1	3	3	JM49_00545	1	196	diguanylate cyclase	-	-	-	-	JM49_00555	1	52	transcriptional regulator
CP009455	Pseudomonas cremoricolorata strain ND07	TTGTAGTATAACTACAAGCTTGCTACAT	1332836	ATGTAGTATAACTACAAGAATGCTACAT	-1	3	3	LK03_05770	-1	47	transcriptional regulator	-	-	-	-	LK03_05775	1	57	glucose-6-phosphate dehydrogenase
CP009533	Pseudomonas rhizosphaerae strain DSM 16299	TTGTAGTATAACTACAAGCTTGCTACAT	3676838	TTGTAGTATAACTGCAAGCTAGCTACAT	1	3	2	LT40_16525	-1	602	hypothetical protein	-	-	-	-	LT40_16530	1	50	transcriptional regulator
CP009747	Pseudomonas parafulva strain CRS01-1	TTGTAGTATAACTACAAGCTTGCTACAT	4413855	ATGTAGTATAACTACAAGATAGCTACAT	1	3	3	NJ69_19330	-1	58	glucose-6-phosphate dehydrogenase	-	-	-	-	NJ69_19335	1	48	transcriptional regulator
CP010555	Pseudomonas aeruginosa strain FRD1	TTGTAGTATAACTACAAGCTTGCTACAT	3589157	TTGTAGTATAACTACAAGGTTACTACAG	-1	3	3	EG09_16390	-1	32	transcriptional regulator	-	-	-	-	EG09_16395	1	54	glucose-6-phosphate dehydrogenase
CP011110	Pseudomonas chlororaphis strain PCL1606	TTGTAGTATAACTACAAGCTTGCTACAT	61872	ATGTAGTATAACTACAAGATTGCTACAT	1	3	2	PCL1606_00580	1	196	diguanylate cyclase	-	-	-	-	PCL1606_00590	1	51	RpiR family transcriptional regulator
CP011117	Pseudomonas fluorescens strain LBUM223	TTGTAGTATAACTACAAGCTTGCTACAT	3319449	TTGTAGTATAACTACAAGCTTGCTACAT	-1	3	0	VO64_2975	-1	49	Phosphogluconate repressor HexR, RpiR family	-	-	-	-	VO64_2976	-1	116	Sensory box/GGDEF family protein
CP011317	Pseudomonas aeruginosa strain Carb01 63	TTGTAGTATAACTACAAGCTTGCTACAT	7326048	TTGTAGTATAACTACAAGGTTACTACAG	-1	3	3	YQ19_34550	-1	32	transcriptional regulator	-	-	-	-	YQ19_34555	1	54	glucose-6-phosphate dehydrogenase
FM209186	Pseudomonas aeruginosa LESB58	TTGTAGTATAACTACAAGCTTGCTACAT	6457985	TTGTAGTATAACTACAAGGTTACTACAG	-1	3	3	PLES_58331	-1	32	probable transcriptional regulator	-	-	-	-	PLES_58341	1	54	probable glucose-6-phosphate dehydrogenase
HG322950	Pseudomonas knackmussii B13	TTGTAGTATAACTACAAGCTTGCTACAT	177968	TTGTAGTATAACTACAGGCTTACTACAT	1	3	2	PKB_0165	-1	40	Glucose-6-phosphate 1-dehydrogenase	-	-	-	-	PKB_0166	1	47	HTH-type transcriptional regulator HexR
HG530068	Pseudomonas aeruginosa PA38182	TTGTAGTATAACTACAAGCTTGCTACAT	6312001	TTGTAGTATAACTACAAGGTTACTACAG	-1	3	3	BN889_06041	-1	32	putative transcriptional regulator	-	-	-	-	BN889_06042	1	54	glucose-6-phosphate 1-dehydrogenase
accession	organism	leftFound	leftPos	rightFound	rightPos	misAllowed	leftMis	rightMis	leftGene	strand	distance	leftProduct	inGene	strand	distance	inProduct	rightGene	strand	distance	rightProduct
AE004091	Pseudomonas aeruginosa PAO1	TGTAGTTTTACTACT	5635976	TGTAGTAAAACTACA	5636028	3	1	1	PA5014	-1	135	glutamate-ammonia-ligase adenylyltransferase	-	-	-	-	PA5015	1	147	pyruvate dehydrogenase
AE015451	Pseudomonas putida KT2440	TGTAGTTTTACTACA	410773	AGTAGTAAAACTACA	410825	3	0	0	PP_0339	-1	143	Pyruvate dehydrogenase E1 component	-	-	-	-	PP_0340	1	241	Glutamate-ammonia-ligase adenylyltransferase
AE016853	Pseudomonas syringae pv. tomato str. DC3000	TGTAGTTTTACTACT	5686516	TGTAGTAAAACTACA	5686568	3	1	1	PSPTO_5004	-1	240	glutamate-ammonia-ligase adenylyltransferase	-	-	-	-	PSPTO_5005	1	145	pyruvate dehydrogenase, E1 component
AM181176	Pseudomonas fluorescens SBW25	TGTAGTTTTACTACA	519976	AGTAGTAAAACTACA	520028	3	0	0	PFLU_0460	-1	144	pyruvate dehydrogenase E1 component	-	-	-	-	PFLU_0461	1	240	putative glutamate-ammonia-ligase adenylyltransferase
AP012280	Pseudomonas aeruginosa NCGM2.S1	TGTAGTTTTACTACA	560166	AGTAGTAAAACTACA	560218	3	0	0	NCGM2_0500	-1	105	pyruvate dehydrogenase subunit E1	-	-	-	-	NCGM2_0501	1	135	glutamate-ammonia-ligase adenylyltransferase
AP013070	Pseudomonas putida NBRC 14164	TGTAGTTTTACTACA	434902	AGTAGTAAAACTACA	434954	3	0	0	PP4_03690	-1	143	pyruvate dehydrogenase E1 component	-	-	-	-	PP4_03700	1	241	glutamate-ammonia-ligase adenylyltransferase
AP014522	Pseudomonas protegens Cab57	TGTAGTTTTACTACA	593949	AGTAGTAAAACTACA	594001	3	0	0	PPC_0523	-1	144	pyruvate dehydrogenase subunit E1	-	-	-	-	PPC_0524	1	240	bifunctional glutamine-synthetase adenylyltransferase/deadenyltransferase
AP014622	Pseudomonas aeruginosa DNA strain: NCGM 1900	AGGAGAAGAACTACA	3725097	TGTGGTTTGAATACT	3725190	3	3	3	NCGM1900_3586	-1	70	hypothetical protein	NCGM1900_3587	1	103	hypothetical protein	NCGM1900_3588	-1	931	putative protein associated with synthesis and assembly of refractile inclusion bodies
AP014622	Pseudomonas aeruginosa DNA strain: NCGM 1900	TGTAGTTTTACTACT	6090598	TGTAGTAAAACTACA	6090650	3	1	1	NCGM1900_5766	-1	135	glutamate-ammonia-ligase adenylyltransferase	-	-	-	-	NCGM1900_5767	1	105	pyruvate dehydrogenase subunit E1
AP014627	Pseudomonas sp. Os17	TGTAGTTTTACTACA	560248	AGTAGTAAAACTACA	560300	3	0	0	POS17_0502	-1	144	pyruvate dehydrogenase subunit E1	-	-	-	-	POS17_0503	1	240	bifunctional glutamine-synthetase adenylyltransferase/deadenyltransferase
AP014628	Pseudomonas sp. St29	TGTAGTTTTACTACA	581806	AGTAGTAAAACTACA	581858	3	0	0	PST29_0512	-1	144	pyruvate dehydrogenase subunit E1	-	-	-	-	PST29_0513	1	240	bifunctional glutamine-synthetase adenylyltransferase/deadenyltransferase
AP014637	Pseudomonas sp. StFLB209	TGGACTACAACTACA	334550	TGAAGTACACCTACA	334643	3	3	3	PSCI_0289	-1	656	mandelate racemase/muconate lactonizing enzyme family protein	PSCI_0290	1	307	oligogalacturonate-specific porin	PSCI_0291	1	521	NAD-dependent epimerase/dehydratase
AP014637	Pseudomonas sp. StFLB209	TGTAGTTTTACTACA	2559178	AGTAGTAAAACTACA	2559230	3	0	0	PSCI_2307	-1	143	pyruvate dehydrogenase subunit E1	-	-	-	-	PSCI_2308	1	239	glutamine-synthetase adenylyltransferase
AP014646	Pseudomonas aeruginosa DNA strain: NCGM 1984	AGGAGAAGAACTACA	2440105	TGTGGTTTGAATACT	2440198	3	3	3	NCGM1984_2318	-1	70	hypothetical protein	-	-	-	-	NCGM1984_2319	-1	931	putative protein associated with synthesis and assembly of refractile inclusion bodies
AP014646	Pseudomonas aeruginosa DNA strain: NCGM 1984	TGTAGTTTTACTACT	6090615	TGTAGTAAAACTACA	6090667	3	1	1	NCGM1984_5664	-1	135	glutamate-ammonia-ligase adenylyltransferase	-	-	-	-	NCGM1984_5665	1	105	pyruvate dehydrogenase subunit E1
CP000058	Pseudomonas savastanoi pv. phaseolicola 1448A	TGTAGTTTTACTACA	592991	AGTAGTAAAACTACA	593043	3	0	0	PSPPH_0508	-1	145	pyruvate dehydrogenase, E1 component	-	-	-	-	PSPPH_0509	1	240	glutamate-ammonia-ligase adenylyltransferase
CP000075	Pseudomonas syringae pv. syringae B728a	TGTAGTTTTACTACA	579038	AGTAGTAAAACTACA	579090	3	0	0	Psyr_0518	-1	145	2-oxo-acid dehydrogenase E1 component homodimeric type	-	-	-	-	Psyr_0519	1	240	Glutamate-ammonia-ligase adenylyltransferase
CP000076	Pseudomonas protegens Pf-5	TGTAGTTTTACTACA	593903	AGTAGTAAAACTACA	593955	3	0	0	PFL_0509	-1	144	pyruvate dehydrogenase (acetyl-transferring), homodimeric type	-	-	-	-	PFL_0510	1	240	[glutamate--ammonia-ligase] adenylyltransferase
CP000094	Pseudomonas fluorescens Pf0-1	TGTAGTTTTACTACA	536175	AGTAGTAAAACTACA	536227	3	0	0	Pfl01_0463	-1	145	pyruvate dehydrogenase E1 component	-	-	-	-	Pfl01_0464	1	240	putative glutamate-ammonia-ligase adenylyltransferase
CP000304	Pseudomonas stutzeri A1501	TGTAGTTTTACTACT	4168812	TGTAGTAAAACTACA	4168863	3	1	1	PST_3851	-1	127	glutamate-ammonia-ligase adenylyltransferase	-	-	-	-	PST_3852	1	145	pyruvate dehydrogenase
CP000438	Pseudomonas aeruginosa UCBPP-PA14	TGTAGTTTTACTACT	5907373	TGTAGTAAAACTACA	5907425	3	1	1	PA14_66270	-1	135	glutamate-ammonia-ligase adenylyltransferase	-	-	-	-	PA14_66290	1	147	pyruvate dehydrogenase, E1 component
CP000680	Pseudomonas mendocina ymp	TGTAGTTTTACTACA	633044	AGTAGTAAAACTACA	633097	3	0	0	Pmen_0576	-1	147	2-oxo-acid dehydrogenase E1 subunit, homodimeric type	-	-	-	-	Pmen_0577	1	125	(Glutamate--ammonia-ligase) adenylyltransferase
CP000680	Pseudomonas mendocina ymp	AAAAGTAAAATTACA	3402059	AGTATTTTTTCTACA	3402136	3	3	3	Pmen_3075	-1	284	integron integrase	-	-	-	-	Pmen_3076	1	249	GCN5-related N-acetyltransferase
CP000712	Pseudomonas putida F1	TGTAGTTTTACTACA	420567	AGTAGTAAAACTACA	420619	3	0	0	Pput_0364	-1	143	2-oxo-acid dehydrogenase E1 subunit, homodimeric type	-	-	-	-	Pput_0365	1	241	(Glutamate--ammonia-ligase) adenylyltransferase
CP000712	Pseudomonas putida F1	TGTAGTTGTACTTCA	2148973	TGTAGTTGTAGTCCA	2149066	3	2	3	Pput_1875	-1	495	NAD-dependent epimerase/dehydratase	Pput_1876	-1	306	oligogalacturonate-specific porin	Pput_1877	1	648	Mandelate racemase/muconate lactonizing enzyme, C-terminal domain protein
CP000744	Pseudomonas aeruginosa PA7	TGTAGTTTTACTACT	5928853	TGTAGTAAAACTACA	5928905	3	1	1	PSPA7_5749	-1	135	glutamate-ammonia-ligase adenylyltransferase	-	-	-	-	PSPA7_5751	1	105	pyruvate dehydrogenase (acetyl-transferring), homodimeric type
CP000926	Pseudomonas putida GB-1	TGTAGTTTTACTACA	428261	AGTAGTAAAACTACA	428313	3	0	0	PputGB1_0367	-1	143	2-oxo-acid dehydrogenase E1 subunit, homodimeric type	-	-	-	-	PputGB1_0368	1	241	(Glutamate--ammonia-ligase) adenylyltransferase
CP000949	Pseudomonas putida W619	TGTAGTTTTACTACT	5368719	TGTAGTAAAACTACA	5368771	3	1	1	PputW619_4863	-1	241	(Glutamate--ammonia-ligase) adenylyltransferase	-	-	-	-	PputW619_4864	1	143	2-oxo-acid dehydrogenase E1 subunit, homodimeric type
CP002290	Pseudomonas putida BIRD-1	TGTAGTTTTACTACA	434801	AGTAGTAAAACTACA	434853	3	0	0	PPUBIRD1_0372	-1	143	AceE	-	-	-	-	PPUBIRD1_0374	1	241	GlnE
CP002290	Pseudomonas putida BIRD-1	TGTAGTTGTACTTCA	2101547	TGTAGTTGTAGTCCA	2101640	3	2	3	PPUBIRD1_1845	-1	495	NAD-dependent epimerase/dehydratase	PPUBIRD1_1846	-1	306	Oligogalacturonate-specific porin	PPUBIRD1_1847	1	648	Mandelate racemase/muconate lactonizing protein
CP002496	Pseudomonas aeruginosa M18	TGTAGTTTTACTACT	5689433	TGTAGTAAAACTACA	5689485	3	1	1	PAM18_5128	-1	135	glutamate-ammonia-ligase adenylyltransferase	-	-	-	-	PAM18_5129	1	147	pyruvate dehydrogenase subunit E1
CP002585	Pseudomonas brassicacearum subsp. brassicacearum NFM421	TGTAGTTTTACTACA	602220	AGTAGTAAAACTACA	602272	3	0	0	PSEBR_a483	-1	143	Pyruvate dehydrogenase (acetyl-transferring)	-	-	-	-	PSEBR_a484	1	240	[Glutamate--ammonia-ligase] adenylyltransferase
CP002585	Pseudomonas brassicacearum subsp. brassicacearum NFM421	TGTTGTTGTACAACT	3005462	TGTTGTACAACTACG	3005465	3	3	3	PSEBR_a2401	-1	5755	hypothetical protein; putative TPR domain protein	PSEBR_a2402	1	5506	conserved hypothetical protein; putative RHS domain protein	PSEBR_cmegl53	1	7288	Conserved hypothetical protein
CP002585	Pseudomonas brassicacearum subsp. brassicacearum NFM421	GGGAGTTTTACAACT	6729310	AGTTTTACAACTACA	6729313	3	3	3	PSEBR_a5576	1	499	Hypothetical protein	PSEBR_a5577	1	145	Hypothetical protein	PSEBR_a5578	1	543	Hypothetical protein
CP002620	Pseudomonas mendocina NK-01	TGTAGTTTTACTACA	701323	CGTAGTAAAACTACA	701376	3	0	1	MDS_0649	-1	147	pyruvate dehydrogenase subunit E1	-	-	-	-	MDS_0650	1	125	bifunctional glutamine-synthetase adenylyltransferase/deadenyltransferase
CP002622	Pseudomonas stutzeri DSM 4166	TGTAGTTTTACTACT	4228690	TGTAGTAAAACTACA	4228741	3	1	1	PSTAA_3945	-1	125	glutamate-ammonia-ligase adenylyltransferase	-	-	-	-	PSTAA_3946	1	133	pyruvate dehydrogenase subunit E1
CP002870	Pseudomonas putida S16	TGTAGTTTTACTACA	394306	AGTAGTAAAACTACA	394358	3	0	0	PPS_0334	-1	143	pyruvate dehydrogenase subunit E1	-	-	-	-	PPS_0335	1	241	(glutamate-ammonia-ligase) adenylyltransferase
CP002881	Pseudomonas stutzeri ATCC 17588 = LMG 11199	TGTAGTTTTACTACT	4097290	TGTAGTAAAACTACA	4097341	3	1	1	PSTAB_3802	-1	125	glutamate-ammonia-ligase adenylyltransferase	-	-	-	-	PSTAB_3803	1	133	pyruvate dehydrogenase subunit E1
CP003041	Pseudomonas fluorescens A506	TGTAGTTTTACTACA	522763	AGTAGTAAAACTACA	522815	3	0	0	PflA506_0451	-1	144	pyruvate dehydrogenase (acetyl-transferring), homodimeric type	-	-	-	-	PflA506_0452	1	240	glutamate-ammonia-ligase adenylyltransferase
CP003071	Pseudomonas stutzeri RCH2	TGTAGTTTTACTACA	493022	AGTAGTAAAACTACA	493073	3	0	0	Psest_0448	-1	145	pyruvate dehydrogenase E1 component, homodimeric type	-	-	-	-	Psest_0449	1	121	glutamine synthetase adenylyltransferase
CP003149	Pseudomonas aeruginosa DK2	TGTAGTTTTACTACT	5736071	TGTAGTAAAACTACA	5736123	3	1	1	PADK2_26565	-1	135	bifunctional glutamine-synthetase adenylyltransferase/deadenyltransferase	-	-	-	-	PADK2_26570	1	147	pyruvate dehydrogenase subunit E1
CP003150	Pseudomonas fluorescens F113	TGTAGTTTTACTACA	603922	AGTAGTAAAACTACA	603974	3	0	0	PSF113_0502	-1	143	AceE	-	-	-	-	PSF113_0503	1	240	bifunctional glutamine-synthetase adenylyltransferase deadenyltransferase
CP003190	Pseudomonas protegens CHA0	TGTAGTTTTACTACA	597272	AGTAGTAAAACTACA	597324	3	0	0	PFLCHA0_c05170	-1	144	pyruvate dehydrogenase E1 componentAceE	PFLCHA0_c05180	1	140	hypothetical protein	PFLCHA0_c05190	1	279	glutamate-ammonia-ligase adenylyltransferase GlnE
CP003588	Pseudomonas putida ND6	TGTAGTTTTACTACA	3079351	AGTAGTAAAACTACA	3079403	3	0	0	YSA_05696	1	29	hypothetical protein	-	-	-	-	YSA_05697	1	118	hypothetical protein
CP003588	Pseudomonas putida ND6	TGTAGTTGTACTTCA	4848583	TGTAGTTGTAGTCCA	4848676	3	2	3	YSA_08930	-1	495	NAD-dependent epimerase/dehydratase	YSA_08931	-1	306	oligogalacturonate-specific porin	YSA_08932	-1	421	hypothetical protein
CP003677	Pseudomonas stutzeri CCUG 29243	TGTAGTTTTACTACA	480753	AGTAGTAAAACTACA	480804	3	0	0	A458_02200	-1	146	pyruvate dehydrogenase subunit E1	-	-	-	-	A458_02205	1	124	bifunctional glutamine-synthetase adenylyltransferase/deadenyltransferase
CP003725	Pseudomonas stutzeri DSM 10701	TGTAGTTTTACTACA	471562	CGTAGTAAAACTACA	471613	3	0	1	PSJM300_02125	-1	148	pyruvate dehydrogenase subunit E1	-	-	-	-	PSJM300_02130	1	134	bifunctional glutamine-synthetase adenylyltransferase/deadenyltransferase
CP003734	Pseudomonas putida DOT-T1E	TGTAGTTGTACTTCA	2262319	TGTAGTTGTAGTCCA	2262412	3	2	3	T1E_2063	-1	495	NAD-dependent epimerase/dehydratase	T1E_2064	-1	306	oligogalacturonate-specific porin	T1E_2065	1	648	mandelate racemase/muconate lactonizing protein
CP003734	Pseudomonas putida DOT-T1E	TGTAGTTTTACTACT	2898749	TGTAGTAAAACTACA	2898801	3	1	1	T1E_2646	-1	241	Glutamate-ammonia-ligase adenylyltransferase	-	-	-	-	T1E_2647	-1	29	hypothetical protein
CP003738	Pseudomonas putida HB3267	TGTAGTTTTACTACA	511746	AGTAGTAAAACTACA	511798	3	0	0	B479_02175	-1	143	pyruvate dehydrogenase subunit E1	-	-	-	-	B479_02180	1	241	bifunctional glutamine-synthetase adenylyltransferase/deadenyltransferase
CP003880	Pseudomonas sp. UW4	TGTAGTTTTACTACA	452776	AGTAGTAAAACTACA	452828	3	0	0	PputUW4_00395	-1	144	pyruvate dehydrogenase subunit E1	-	-	-	-	PputUW4_00396	1	240	glutamate-ammonia-ligase adenylyltransferase
CP003961	Pseudomonas sp. VLB120	TGTAGTATTACTACT	5188990	TGTAGTAAAACTACA	5189042	3	2	1	PVLB_23545	-1	241	bifunctional glutamine-synthetase adenylyltransferase/deadenyltransferase	-	-	-	-	PVLB_23550	1	143	pyruvate dehydrogenase subunit E1
CP004045	Pseudomonas poae RE*1-1-14	TGTAGTTTTACTACA	5291283	AGTAGTAAAACTACA	5291335	3	0	0	H045_23165	-1	144	pyruvate dehydrogenase subunit E1	-	-	-	-	H045_23170	1	240	bifunctional glutamine-synthetase adenylyltransferase/deadenyltransferase
CP004054	Pseudomonas aeruginosa PA1	TGTAATTTTGCTATA	1258769	TGTTGTCTTTCTACA	1258801	3	3	3	PA1S_05915	1	752	hypothetical protein	-	-	-	-	PA1S_05920	1	490	hypothetical protein
CP004054	Pseudomonas aeruginosa PA1	TGTAGTTTTACTACT	5860473	TGTAGTAAAACTACA	5860525	3	1	1	PA1S_27190	-1	135	bifunctional glutamine-synthetase adenylyltransferase/deadenyltransferase	-	-	-	-	PA1S_27195	1	147	pyruvate dehydrogenase
CP004055	Pseudomonas aeruginosa PA1R	TGTAGAAAGACAACA	1899959	TATAGCAAAATTACA	1899991	3	3	3	PA1R_gp1689	1	2134	tRNA-Leu	-	-	-	-	PA1R_gp1690	-1	1097	hypothetical protein
CP004055	Pseudomonas aeruginosa PA1R	TGTAGTTTTACTACT	3281839	TGTAGTAAAACTACA	3281891	3	1	1	PA1R_gp2939	-1	135	Glutamate-ammonia-ligase adenylyltransferase	-	-	-	-	PA1R_gp2940	1	105	Pyruvate dehydrogenase E1 component
CP004061	Pseudomonas aeruginosa B136-33	TGTAGTTTTACTACT	5790446	TGTAGTAAAACTACA	5790498	3	1	1	G655_26420	-1	135	bifunctional glutamine-synthetase adenylyltransferase/deadenyltransferase	-	-	-	-	G655_26425	1	147	pyruvate dehydrogenase subunit E1
CP004143	Pseudomonas denitrificans ATCC 13867	TGTAGGAAAACTACA	4875773	TGTAGCAAAACTACA	4875797	3	1	2	H681_21810	-1	77	carboxyphosphonoenolpyruvate phosphonomutase	-	-	-	-	H681_21815	1	131	molecular chaperone-like protein
CP004143	Pseudomonas denitrificans ATCC 13867	TGTAGTTTTACTACT	5032710	TGTAGTAAAACTACA	5032762	3	1	1	H681_22495	-1	88	bifunctional glutamine-synthetase adenylyltransferase/deadenyltransferase	-	-	-	-	H681_22500	1	158	pyruvate dehydrogenase subunit E1
CP005960	Pseudomonas mandelii JR-1	TGTAGTTTTACTACT	3390214	TGTAGTAAAACTACA	3390266	3	1	1	OU5_2995	-1	240	glutamate-ammonia-ligase adenylyltransferase	-	-	-	-	OU5_2996	1	145	pyruvate dehydrogenase E1 component
CP005975	Pseudomonas fluorescens PICF7	TGTAGTTTTACTACT	1310054	TGTAGTAAAACTACA	1310106	3	1	1	PFLUOLIPICF7_06015	-1	240	glutamine-synthetase adenylyltransferase	-	-	-	-	PFLUOLIPICF7_06020	1	144	pyruvate dehydrogenase
CP005976	Pseudomonas putida H8234	TGTAGTTTTACTACA	373372	AGTAGTAAAACTACA	373424	3	0	0	L483_01730	-1	143	pyruvate dehydrogenase	-	-	-	-	L483_01735	1	241	glutamine-synthetase adenylyltransferase
CP005976	Pseudomonas putida H8234	AGTATTGAAACTTCA	566768	TGTTGTAAAATCACA	566832	3	3	3	L483_02625	-1	224	hypothetical protein	L483_02630	-1	1061	hypothetical protein	L483_02640	1	2177	NAD-dependent dehydratase
CP005976	Pseudomonas putida H8234	TGTAGTTGTAGTAGA	3486156	TGTAGTAGAACGACA	3486162	3	3	3	L483_16545	-1	678	ABC transporter substrate-binding protein	L483_16550	-1	1718	TonB dependent/Ligand-Gated channel TonB	L483_16555	-1	1816	peptide ABC transporter substrate-binding protein
CP005976	Pseudomonas putida H8234	TGGACTACAACTACA	4549929	TGAAGTACAACTACA	4550022	3	3	3	L483_21785	-1	648	mandelate racemase	L483_21790	1	307	porin	L483_21795	1	493	NAD-dependent dehydratase
CP006245	Pseudomonas aeruginosa RP73	TGTAGTTTTACTACT	5706773	TGTAGTAAAACTACA	5706825	3	1	1	M062_26430	-1	135	glutamine-synthetase adenylyltransferase	-	-	-	-	M062_26435	1	145	pyruvate dehydrogenase
CP006852	Pseudomonas sp. TKP	TGTAGTTTTACTACA	616224	AGTAGTAAAACTACA	616276	3	0	0	U771_02750	-1	144	pyruvate dehydrogenase	-	-	-	-	U771_02755	1	240	glutamine-synthetase adenylyltransferase
CP006853	Pseudomonas aeruginosa MTB-1	TGTAGTTTTACTACT	5901123	TGTAGTAAAACTACA	5901175	3	1	1	U769_27445	-1	135	glutamine-synthetase adenylyltransferase	-	-	-	-	U769_27450	1	147	pyruvate dehydrogenase
CP006931	Pseudomonas aeruginosa SCV20265	TGTAGTTTTACTACT	6049307	TGTAGTAAAACTACA	6049359	3	1	1	SCV20265_5682	-1	135	Glutamate-ammonia-ligase adenylyltransferase	-	-	-	-	SCV20265_5683	1	105	Pyruvate dehydrogenase E1 component
CP006937	Pseudomonas aeruginosa LES431	TGTAGTTTTACTACT	5918965	TGTAGTAAAACTACA	5919017	3	1	1	T223_27650	-1	135	glutamine-synthetase adenylyltransferase	-	-	-	-	T223_27655	1	147	pyruvate dehydrogenase
CP006978	Pseudomonas monteilii SB3078	TGTAGTTTTACTACA	5995742	AGTAGTAAAACTACA	5995794	3	0	0	-	-	-	-	-	-	-	-	-	-	-	-
CP006979	Pseudomonas monteilii SB3101	TGTAGTTTTACTACA	5940769	AGTAGTAAAACTACA	5940821	3	0	0	-	-	-	-	-	-	-	-	-	-	-	-
CP007012	Pseudomonas sp. FGI182	TGTAGTTTTACTACA	387242	AGTAGTAAAACTACA	387294	3	0	0	C163_01675	-1	143	pyruvate dehydrogenase	-	-	-	-	C163_01680	1	241	glutamine-synthetase adenylyltransferase
CP007039	Pseudomonas cichorii JBC1	TGTAGTTTTACTACA	546014	AGTAGTAAAACTACA	546066	3	0	0	PCH70_05070	-1	145	pyruvate dehydrogenase subunit E1	PCH70_05060	1	150	hypothetical protein	PCH70_05080	1	240	glutamine-synthetase adenylyltransferase/deadenyltransferase
CP007147	Pseudomonas aeruginosa YL84	TGTAGTTTTACTACA	1466952	AGTAGTAAAACTACA	1467004	3	0	0	AI22_06800	-1	147	pyruvate dehydrogenase	-	-	-	-	AI22_06805	1	135	glutamine-synthetase adenylyltransferase
CP007399	Pseudomonas aeruginosa strain F22031	TGTAGTTTTACTACT	1893850	TGTAGTAAAACTACA	1893902	3	1	1	F22031_09260	-1	135	bifunctional glutamine-synthetase adenylyltransferase/deadenyltransferase	-	-	-	-	F22031_09265	1	147	pyruvate dehydrogenase
CP007410	Pseudomonas brassicacearum strain DF41	TGTAGTTTTACTACA	561230	AGTAGTAAAACTACA	561282	3	0	0	CD58_02500	-1	144	pyruvate dehydrogenase	-	-	-	-	CD58_02505	1	241	bifunctional glutamine-synthetase adenylyltransferase/deadenyltransferase
CP007410	Pseudomonas brassicacearum strain DF41	TGTCGTTTTATTACA	3442906	TTTATTACAACTACA	3442912	3	2	3	CD58_15495	1	1859	membrane protein	CD58_15500	1	1772	ligand-gated channel	CD58_15505	1	786	ABC transporter substrate-binding protein
CP007441	Pseudomonas stutzeri strain 28a24	TGTAGTTTTACTACG	4103370	TGTAGTAAAACTACA	4103421	3	1	1	CH92_19100	-1	135	bifunctional glutamine-synthetase adenylyltransferase/deadenyltransferase	-	-	-	-	CH92_19105	1	145	pyruvate dehydrogenase
CP007509	Pseudomonas stutzeri strain 19SMN4	TGTAGTTTTACTACA	432464	AGTAGTAAAACTACA	432515	3	0	0	UIB01_01990	-1	146	pyruvate dehydrogenase	-	-	-	-	UIB01_01995	1	124	bifunctional glutamine-synthetase adenylyltransferase/deadenyltransferase
CP007511	Pseudomonas balearica DSM 6083	TGTAGTTTTGCTACT	3910420	TGTAGTAAAACTACA	3910472	3	2	1	CL52_18505	-1	125	bifunctional glutamine-synthetase adenylyltransferase/deadenyltransferase	-	-	-	-	CL52_18510	1	147	pyruvate dehydrogenase
CP007620	Pseudomonas putida strain DLL-E4	TGTAGTTTTACTACA	383836	AGTAGTAAAACTACA	383888	3	0	0	DW66_0347	1	29	hypothetical protein	-	-	-	-	DW66_0348	1	241	(glutamate-ammonia-ligase) adenylyltransferase
CP008696	Pseudomonas chlororaphis strain PA23	TGTAGTTTTACTACA	447466	AGTAGTAAAACTACA	447518	3	0	0	EY04_01865	-1	142	pyruvate dehydrogenase	-	-	-	-	EY04_01870	1	240	bifunctional glutamine-synthetase adenylyltransferase/deadenyltransferase
CP008739	Pseudomonas aeruginosa VRFPA04	TGTAGTTTTACTACA	528237	AGTAGTAAAACTACA	528289	3	0	0	P797_02405	-1	147	pyruvate dehydrogenase	-	-	-	-	P797_02415	1	3050	branched-chain amino acid aminotransferase
CP008896	Pseudomonas fluorescens strain UK4	TGGAGTTGTACAACT	1213138	AGTTGTACAACTACT	1213141	3	3	3	HZ99_05160	1	1649	peptidylprolyl isomerase	HZ99_05165	1	1513	ABC transporter substrate-binding protein	HZ99_05170	1	346	peptide ABC transporter permease
CP008896	Pseudomonas fluorescens strain UK4	TGTAGTTTTACTACA	4474572	AGTAGTAAAACTACA	4474624	3	0	0	HZ99_20405	-1	144	pyruvate dehydrogenase	-	-	-	-	HZ99_20410	1	240	bifunctional glutamine-synthetase adenylyltransferase/deadenyltransferase
CP009048	Pseudomonas alkylphenolia strain KL28	TGTAGTTTTACTACA	416501	AGTAGTAAAACTACA	416553	3	0	0	PSAKL28_03720	-1	144	pyruvate dehydrogenase E1 component, homodimeric type	-	-	-	-	PSAKL28_03730	1	298	bifunctional glutamine-synthetase adenylyltransferase/deadenyltransferase
CP009290	Pseudomonas chlororaphis subsp. aurantiaca strain JD37	TGTAGTTTTACTACT	6091574	TGTAGTAAAACTACA	6091626	3	1	1	JM49_27830	-1	240	bifunctional glutamine-synthetase adenylyltransferase/deadenyltransferase	-	-	-	-	JM49_27835	1	142	pyruvate dehydrogenase
CP009365	Pseudomonas mosselii SJ10	TTTATTTTTACTACT	772084	AGTAGTAAAAATAAA	772158	3	3	2	O165_003825	1	1321	hypothetical protein	-	-	-	-	O165_003835	-1	841	hypothetical protein
CP009365	Pseudomonas mosselii SJ10	TGAAGTAGAACAACA	3868753	AGTAGAACAACAACA	3868756	3	3	3	O165_018190	1	2	peptide ABC transporter substrate-binding protein	-	-	-	-	O165_018195	1	75	peptide ABC transporter permease
CP009365	Pseudomonas mosselii SJ10	TGTAGTTTTACTACA	5511592	AGTAGTAAAACTACA	5511644	3	0	0	O165_025625	-1	143	pyruvate dehydrogenase	-	-	-	-	O165_025630	1	241	bifunctional glutamine-synthetase adenylyltransferase/deadenyltransferase
CP009455	Pseudomonas cremoricolorata strain ND07	TGTAGTTTTACTACT	941944	TGTAGTAAAACTACA	941996	3	1	1	LK03_04025	-1	239	bifunctional glutamine-synthetase adenylyltransferase/deadenyltransferase	-	-	-	-	LK03_04030	1	143	pyruvate dehydrogenase
CP009747	Pseudomonas parafulva strain CRS01-1	TGTAGTGTTACTACT	3861426	TGTAGTAAAACTACA	3861478	3	2	1	NJ69_16870	-1	240	bifunctional glutamine-synthetase adenylyltransferase/deadenyltransferase	-	-	-	-	NJ69_16875	1	144	pyruvate dehydrogenase
CP009974	Pseudomonas putida S12	TGTAGTTTTACTACT	1694362	TGTAGTAAAACTACA	1694414	3	1	1	RPPX_07570	-1	241	bifunctional glutamine-synthetase adenylyltransferase/deadenyltransferase	-	-	-	-	RPPX_07575	1	143	pyruvate dehydrogenase
CP010359	Pseudomonas plecoglossicida strain NyZ12	TGTAGTTTTACTACT	4901564	TGTAGTAAAACTACA	4901616	3	1	1	RK21_04679	-1	241	glutamine-synthetase adenylyltransferase	-	-	-	-	RK21_04681	-1	29	hypothetical protein
CP010555	Pseudomonas aeruginosa strain FRD1	TGTAGTTTTACTACA	4930522	AGTAGTAAAACTACA	4930574	3	0	0	EG09_22535	-1	147	pyruvate dehydrogenase	-	-	-	-	EG09_22540	1	135	bifunctional glutamine-synthetase adenylyltransferase/deadenyltransferase
CP010979	Pseudomonas putida S13.1.2	TGTAGTTGTACTTCA	729884	TGTAGTTGTAGTCCA	729977	3	2	3	N805_03050	-1	494	NAD-dependent dehydratase	N805_03055	-1	306	porin	N805_03060	1	649	mandelate racemase
CP010979	Pseudomonas putida S13.1.2	TGTAGTTTTACTACT	4641470	TGTAGTAAAACTACA	4641522	3	1	1	N805_20595	-1	241	bifunctional glutamine-synthetase adenylyltransferase/deadenyltransferase	-	-	-	-	N805_20600	1	143	pyruvate dehydrogenase
CP010979	Pseudomonas putida S13.1.2	TGTAGTTTTTAAACT	6619217	AGTTTTTAAACTACA	6619220	3	3	3	N805_29340	-1	63	addiction module antitoxin	-	-	-	-	N805_29345	1	158	transcriptional regulator
CP011110	Pseudomonas chlororaphis strain PCL1606	TGTAGTCTTAAAACT	783675	AGTCTTAAAACTACA	783678	3	3	2	PCL1606_07590	-1	162	hypothetical protein	-	-	-	-	PCL1606_07600	-1	4	hypothetical protein
CP011110	Pseudomonas chlororaphis strain PCL1606	TGTAGTTTTACTACT	6072509	TGTAGTAAAACTACA	6072561	3	1	1	PCL1606_55820	-1	240	glutamine-synthetase adenylyltransferase	PCL1606_55840	-1	147	hypothetical protein	PCL1606_55830	1	142	pyruvate dehydrogenase
CP011117	Pseudomonas fluorescens strain LBUM223	TGTAGTTTTACTACA	3982259	AGTAGTAAAACTACA	3982311	3	0	0	VO64_3540	-1	144	Pyruvate dehydrogenase E1 component	VO64_3541	1	149	hypothetical protein	VO64_3542	1	240	Glutamate-ammonia-ligase adenylyltransferase
CP011317	Pseudomonas aeruginosa strain Carb01 63	TGTAGTTTTACTACT	6793414	TGTAGTAAAACTACA	6793466	3	1	1	YQ19_32215	-1	135	bifunctional glutamine-synthetase adenylyltransferase/deadenyltransferase	-	-	-	-	YQ19_32220	1	147	pyruvate dehydrogenase
CT573326	Pseudomonas entomophila L48 chromosome	TGTTGTTGTTCTACT	1107186	TGTTGTTCTACTTCA	1107189	3	3	3	PSEEN1056	-1	76	dipeptide ABC transporter, permease protein	-	-	-	-	PSEEN1057	-1	1	dipeptide ABC transporter, periplasmic dipeptide-binding protein
CT573326	Pseudomonas entomophila L48 chromosome	TGTAGTTTTACTACT	5464776	TGTAGTAAAACTACA	5464828	3	1	1	PSEEN5144	-1	241	glutamine synthetase adenylyltransferase	-	-	-	-	PSEEN5145	1	143	pyruvate decarboxylase, E1 component of the pyruvate dehydrogenase complex.
FM209186	Pseudomonas aeruginosa LESB58	TGTAGTTTTACTACT	5970651	TGTAGTAAAACTACA	5970703	3	1	1	PLES_54031	-1	135	glutamate-ammonia-ligase adenylyltransferase	-	-	-	-	PLES_54041	1	147	pyruvate dehydrogenase
HG322950	Pseudomonas knackmussii B13	TGTAGCAAAACTACA	5450293	TGTAGCAAAACTACA	5450319	3	1	2	PKB_5190	-1	80	Oxaloacetate decarboxylase	-	-	-	-	PKB_5191	1	137	molecular chaperone DnaK
HG322950	Pseudomonas knackmussii B13	TGTAGTTTTACTACT	5600523	TGTAGTAAAACTACA	5600575	3	1	1	PKB_5319	-1	85	Glutamate-ammonia-ligase adenylyltransferase	-	-	-	-	PKB_5320	1	54	hypothetical protein
HG530068	Pseudomonas aeruginosa PA38182	TGTAGTTTTACTACT	5823021	TGTAGTAAAACTACA	5823073	3	1	1	BN889_05564	-1	135	bifunctional glutamine-synthetase adenylyltransferase/deadenyltransferase	-	-	-	-	BN889_05565	1	147	pyruvate dehydrogenase subunit E1
HG916826	Pseudomonas pseudoalcaligenes CECT 5344	TGTAGTTTTACTACA	503271	CGTAGTAAAACTACA	503324	3	0	1	BN5_0465	-1	147	pyruvate dehydrogenase E1 component	-	-	-	-	BN5_0466	1	125	glutamate-ammonia-ligase adenylyltransferase
