# Supplementary material for: One ligand, two regulators and three binding sites: How KDPG controls primary carbon metabolism in Pseudomonas
Source: PLoS Genet. 2017 Jun 28;13(6):e1006839. doi: 10.1371/journal.pgen.1006839 (PMC5489143; doi:10.1371/journal.pgen.1006839)
Supplement: S6 Table — (XLSX) [file pgen.1006839.s012.xlsx]

## Sheet: Sheet1
Initial screening experiments for measuring RccR binding to each DNA sequence target
RccR 1uM
DNA	DNA capture level	Protein bound(stability)	DNAF	DNAR	size DNA	Rmax	%Rmax
Control	394.8	-182.6	7362	13331	20693	955.396	-19.1125
pntAA	470	80.5	9113	15283	24396	964.737	8.34424
pckA	460.2	339.3	9190	15208	24398	944.544	35.9221
pckA*	455.8	29.7	9177	15226	24403	935.321	3.17538
aceE	473.8	1221.1	9152	15242	24394	972.617	125.548
gap	453.9	57.9	9068	15331	24399	931.575	6.21528
PFLU2154	411.6	499.4	9230	15163	24393	844.967	59.1029
aceA	383.1	651.5	9280	15115	24395	786.395	82.8464
glcB	425.8	481.2	9135	15264	24399	873.903	55.0633
rccR	413.6	1344	9140	15256	24396	848.968	158.31
RccR 0.1uM
DNA	DNA capture level	Protein bound(stability)	DNAF	DNAR	size DNA	Rmax	%Rmax
Control	420.4	-31.8	7362	13331	20693	1017.35	-3.12578
pntAA	466.1	11.8	9113	15283	24396	956.732	1.23337
pckA	457.8	80.1	9190	15208	24398	939.618	8.52474
pckA*	454.2	4.5	9177	15226	24403	932.038	0.482813
aceE	471.7	977.1	9152	15242	24394	968.306	100.908
gap	450.8	9.2	9068	15331	24399	925.213	0.994366
PFLU2154	409.1	205.7	9230	15163	24393	839.835	24.4929
aceA	381.7	331.9	9280	15115	24395	783.522	42.36
glcB	423.3	197.8	9135	15264	24399	868.772	22.7678
rccR	410.9	919.1	9140	15256	24396	843.426	108.972
RccR ligand identification
RccR 0.5uM								Tested ligand
DNA	DNA capture level	Protein bound (stability)	DNAF	DNAR	size DNA	Rmax	%Rmax	PEP
rccR	217.2	741.8	9140	15256	24396	445.832	166.386	0uM
rccR	227.4	762.8	9140	15256	24396	466.768	163.422	1uM
rccR	226.6	763.2	9140	15256	24396	465.126	164.084	10uM
rccR	228.8	773.4	9140	15256	24396	469.642	164.679	100uM
								KDPG
rccR	229.3	757.1	9140	15256	24396	470.668	160.856	0uM
rccR	229	713.9	9140	15256	24396	470.053	151.877	1uM
rccR	229.4	590.2	9140	15256	24396	470.874	125.341	10uM
rccR	230	497.9	9140	15256	24396	472.105	105.464	100uM
								PEP
aceA	206.3	283	9280	15115	24395	423.475	66.828	0uM
aceA	206.1	287.8	9280	15115	24395	423.065	68.0274	1uM
aceA	206.6	292.5	9280	15115	24395	424.091	68.971	10uM
aceA	206.8	299.5	9280	15115	24395	424.502	70.5533	100uM
								KDPG
aceA	206.4	284.6	9280	15115	24395	423.681	67.1733	0uM
aceA	206.6	441.8	9280	15115	24395	424.091	104.176	1uM
aceA	206.8	503.9	9280	15115	24395	424.502	118.704	10uM
aceA	206.8	513.1	9280	15115	24395	424.502	120.871	100uM
								PEP
aceE	279.1	695.6	9152	15242	24394	572.936	121.41	0uM
aceE	278.8	700.4	9152	15242	24394	572.321	122.379	1uM
aceE	279	704	9152	15242	24394	572.731	122.92	10uM
aceE	279.2	710.9	9152	15242	24394	573.142	124.036	100uM
								KDPG
aceE	279.4	695.2	9152	15242	24394	573.552	121.21	0uM
aceE	279.7	663.2	9152	15242	24394	574.168	115.506	1uM
aceE	279.6	498.3	9152	15242	24394	573.963	86.8175	10uM
aceE	279.8	171.6	9152	15242	24394	574.373	29.876	100uM
								Glyoxylate
aceE	428.4	1109.8	9152	15242	24394	879.419	126.197	0µM
aceE	428.4	1117.2	9152	15242	24394	879.419	127.038	1µM
aceE	428.4	1119.1	9152	15242	24394	879.419	127.254	100µM
aceE	428.6	1079.7	9152	15242	24394	879.83	122.717	1mM
								Acetate
aceE	428.8	1112.6	9152	15242	24394	880.241	126.397	0µM
aceE	428.9	1112	9152	15242	24394	880.446	126.3	1µM
aceE	429	1119.1	9152	15242	24394	880.651	127.076	100µM
aceE	428.9	1120.2	9152	15242	24394	880.446	127.231	1mM
								Pyruvate
aceE	428.9	1111.1	9152	15242	24394	880.446	126.197	0µM
aceE	429.1	1110.8	9152	15242	24394	880.856	126.105	1µM
aceE	429.2	1112.6	9152	15242	24394	881.062	126.279	100µM
aceE	430.9	1114.9	9152	15242	24394	884.551	126.041	1mM
								AcetylPhosphate
aceE	430	1109.9	9152	15242	24394	882.704	125.739	0µM
aceE	430.2	1112.2	9152	15242	24394	883.115	125.941	1µM
aceE	430.4	1110	9152	15242	24394	883.525	125.633	100µM
aceE	430.9	1093.8	9152	15242	24394	884.551	123.656	1mM
								Succinate
aceE	349.7	951.5	9152	15242	24394	717.864	132.546	0µM
aceE	349.3	952.4	9152	15242	24394	717.043	132.823	1µM
aceE	349.7	948.6	9152	15242	24394	717.864	132.142	100µM
aceE	349.5	948.8	9152	15242	24394	717.454	132.245	1mM
								Malate
aceE	349.3	950.5	9152	15242	24394	717.043	132.558	0µM
aceE	349.7	938.6	9152	15242	24394	717.864	130.749	1µM
aceE	349.6	935.8	9152	15242	24394	717.659	130.396	100µM
aceE	349.2	936	9152	15242	24394	716.838	130.573	1mM
								Citrate
aceE	337.7	892.9	9152	15242	24394	693.231	128.803	0µM
aceE	338.5	900.5	9152	15242	24394	694.873	129.592	1µM
aceE	338.7	891.2	9152	15242	24394	695.283	128.178	100µM
aceE	340	837.1	9152	15242	24394	697.952	119.937	1mM
								Isocitrate
aceE	339.7	889.2	9152	15242	24394	697.336	127.514	0µM
aceE	341.1	918.7	9152	15242	24394	700.21	131.203	1µM
aceE	341.6	903.2	9152	15242	24394	701.236	128.801	100µM
aceE	341.9	1001.6	9152	15242	24394	701.852	142.708	1mM
